# Supplementary material for: An in-solution snapshot of SARS-COV-2 main protease maturation process and inhibition
Source: Nat Commun. 2023 Mar 20;14:1545. doi: 10.1038/s41467-023-37035-5 (PMC10027274; doi:10.1038/s41467-023-37035-5)
Supplement: Supplementary file 4 — Source Data [file 41467_2023_37035_MOESM4_ESM.xlsx]

## Sheet:  Fig 1 and Fig S6 bottom panel
#"+ESI Scan (rt: 5.013-5.644 min	20 scans) Frag=425.0V MPRO.d "
#Point	X(Thompsons)	Y(Counts)
0	99.993	2.95
1	100.004	4
2	100.016	5.8
3	100.027	6.65
4	100.038	2.65
5	100.05	1.6
6	100.061	9.15
7	100.073	20.75
8	100.084	12.95
9	100.096	5.45
10	100.107	6.75
11	100.119	4.3
12	100.13	1.3
13	100.142	0.8
14	100.153	1.65
15	100.164	4.25
16	100.176	3.1
17	100.187	0.65
18	100.199	0.35
19	100.21	1.7
20	100.222	2.95
21	100.233	1.55
22	100.245	0.25
23	100.256	0.15
24	100.268	2.85
25	100.279	2.15
26	100.29	0.15
27	100.302	0.05
28	100.313	0.3
29	100.325	0.8
30	100.336	1.05
31	100.348	1.75
32	100.359	0.75
33	100.371	0
34	100.382	0.45
35	100.394	1.35
36	100.405	0.75
37	100.417	0.05
38	100.428	0.05
39	100.439	0.95
40	100.451	1
41	100.462	0.05
42	100.474	0
43	100.485	0.25
44	100.497	2
45	100.508	1.65
46	100.52	0.55
47	100.531	0.05
48	100.543	0
49	100.554	0
50	100.566	0.75
51	100.577	1.45
52	100.589	4.05
53	100.6	3.65
54	100.612	1
55	100.623	0.4
56	100.634	0
57	100.646	0
58	100.657	0
59	100.669	0
60	100.68	0.25
61	100.692	0.15
62	100.703	0.35
63	100.715	2.2
64	100.726	1.6
65	100.738	0.5
66	100.749	0.55
67	100.761	0.1
68	100.772	0
69	100.784	0.4
70	100.795	2.85
71	100.807	6
72	100.818	4.4
73	100.83	1.65
74	100.841	0.4
75	100.853	1.15
76	100.864	1.05
77	100.876	0.6
78	100.887	2.5
79	100.899	2.05
80	100.91	0.2
81	100.922	2.55
82	100.933	6.3
83	100.945	7.55
84	100.956	9.9
85	100.968	7.15
86	100.979	2.6
87	100.991	0.85
88	101.002	1.65
89	101.014	4.85
90	101.025	6.75
91	101.037	5
92	101.048	13.1
93	101.06	73.2
94	101.071	95.05
95	101.083	40.2
96	101.094	10.35
97	101.106	13.4
98	101.117	7.75
99	101.129	0.75
100	101.14	0.2
101	101.152	0.75
102	101.163	1.35
103	101.175	1.1
104	101.186	1.55
105	101.198	0.85
106	101.209	0.2
107	101.221	0
108	101.232	1.55
109	101.244	1.9
110	101.255	1.1
111	101.267	0.25
112	101.278	0.6
113	101.29	1.6
114	101.301	2.25
115	101.313	1.6
116	101.324	0.25
117	101.336	0.15
118	101.347	0.4
119	101.359	0.15
120	101.37	0.15
121	101.382	1.4
122	101.394	1.3
123	101.405	1.4
124	101.417	0.5
125	101.428	0.7
126	101.44	1
127	101.451	1.2
128	101.463	1.35
129	101.474	0.45
130	101.486	0.15
131	101.497	0.35
132	101.509	0.1
133	101.52	0.65
134	101.532	1.55
135	101.543	0.8
136	101.555	0.85
137	101.566	1.55
138	101.578	0.6
139	101.589	0
140	101.601	0
141	101.613	0
142	101.624	0.2
143	101.636	0.95
144	101.647	1.25
145	101.659	0.9
146	101.67	0.2
147	101.682	0.5
148	101.693	1.45
149	101.705	1.1
150	101.716	0.7
151	101.728	0.6
152	101.739	0.15
153	101.751	0.8
154	101.763	0.5
155	101.774	0
156	101.786	0.1
157	101.797	0.95
158	101.809	0.75
159	101.82	0.3
160	101.832	0.15
161	101.843	0
162	101.855	0.15
163	101.866	0.3
164	101.878	0.55
165	101.89	2.05
166	101.901	2.55
167	101.913	2.05
168	101.924	2
169	101.936	2.3
170	101.947	2.45
171	101.959	1.45
172	101.97	0.25
173	101.982	1.35
174	101.994	4.15
175	102.005	3.15
176	102.017	2.75
177	102.028	19.75
178	102.04	86.05
179	102.051	94.1
180	102.063	42.3
181	102.074	13.1
182	102.086	7.25
183	102.098	4.5
184	102.109	2.85
185	102.121	2.35
186	102.132	1.15
187	102.144	0.3
188	102.155	0.85
189	102.167	0.8
190	102.179	0.85
191	102.19	1.05
192	102.202	0.2
193	102.213	2.45
194	102.225	2.25
195	102.236	0.4
196	102.248	0
197	102.26	0.7
198	102.271	2.2
199	102.283	1.25
200	102.294	0.05
201	102.306	0.35
202	102.317	0.9
203	102.329	1.1
204	102.341	1.2
205	102.352	1.05
206	102.364	0.65
207	102.375	0.55
208	102.387	0.45
209	102.398	0.2
210	102.41	0.35
211	102.422	0.8
212	102.433	0.6
213	102.445	0.55
214	102.456	0.7
215	102.468	2.3
216	102.479	2.8
217	102.491	2.15
218	102.503	1.25
219	102.514	1.1
220	102.526	0.8
221	102.537	0.45
222	102.549	0.1
223	102.561	0.2
224	102.572	0.25
225	102.584	1.25
226	102.595	0.85
227	102.607	0
228	102.619	0.15
229	102.63	0.4
230	102.642	0
231	102.653	0.3
232	102.665	2.7
233	102.677	3.05
234	102.688	4.35
235	102.7	3.25
236	102.711	0.8
237	102.723	0.65
238	102.734	0.3
239	102.746	1.9
240	102.758	1.85
241	102.769	0.75
242	102.781	2.6
243	102.792	5.55
244	102.804	6.6
245	102.816	4
246	102.827	0.8
247	102.839	0
248	102.851	0.05
249	102.862	0
250	102.874	0.15
251	102.885	0.25
252	102.897	1.75
253	102.909	2.6
254	102.92	10.6
255	102.932	15.3
256	102.943	7.5
257	102.955	17.6
258	102.967	21.65
259	102.978	8.05
260	102.99	1.45
261	103.001	0.8
262	103.013	0.4
263	103.025	1.35
264	103.036	99.1
265	103.048	298.05
266	103.059	252.35
267	103.071	108.85
268	103.083	53.5
269	103.094	30.6
270	103.106	16.6
271	103.118	12
272	103.129	8.9
273	103.141	5.15
274	103.152	1.6
275	103.164	0
276	103.176	3.15
277	103.187	2.1
278	103.199	0.75
279	103.211	0.6
280	103.222	0.5
281	103.234	0.15
282	103.245	1.1
283	103.257	1.75
284	103.269	1.3
285	103.28	1.05
286	103.292	2.45
287	103.304	3.05
288	103.315	0.7
289	103.327	0.7
290	103.338	0.7
291	103.35	0.35
292	103.362	1.45
293	103.373	1.8
294	103.385	1.15
295	103.397	0.6
296	103.408	0.25
297	103.42	0.2
298	103.432	0.2
299	103.443	1.5
300	103.455	2.05
301	103.466	1.2
302	103.478	0.7
303	103.49	1.35
304	103.501	3.15
305	103.513	2
306	103.525	1.35
307	103.536	2.4
308	103.548	1.75
309	103.56	1.95
310	103.571	0.8
311	103.583	4.2
312	103.595	7.35
313	103.606	4.3
314	103.618	1.85
315	103.629	2.4
316	103.641	2.15
317	103.653	0.85
318	103.664	2.65
319	103.676	3.6
320	103.688	1.7
321	103.699	0.35
322	103.711	1.9
323	103.723	3.2
324	103.734	2.9
325	103.746	1.9
326	103.758	0.25
327	103.769	0
328	103.781	0.35
329	103.793	4.4
330	103.804	4.35
331	103.816	1.15
332	103.828	0.5
333	103.839	0.8
334	103.851	0.5
335	103.863	0.55
336	103.874	0.15
337	103.886	0.45
338	103.898	0.35
339	103.909	0.6
340	103.921	0.3
341	103.933	1.95
342	103.944	3.95
343	103.956	3.25
344	103.968	2.3
345	103.979	3.5
346	103.991	4.6
347	104.003	4.45
348	104.014	1.6
349	104.026	1.75
350	104.038	72.4
351	104.049	164.65
352	104.061	120.6
353	104.073	38.1
354	104.084	11.8
355	104.096	13.05
356	104.108	12.45
357	104.119	6.4
358	104.131	2.25
359	104.143	1.1
360	104.154	0.15
361	104.166	0.85
362	104.178	2.45
363	104.189	1.7
364	104.201	1.2
365	104.213	0.4
366	104.224	0.75
367	104.236	1.45
368	104.248	2.05
369	104.259	1.25
370	104.271	0.45
371	104.283	0.5
372	104.294	1.25
373	104.306	0.9
374	104.318	0.25
375	104.33	0.85
376	104.341	0.7
377	104.353	0.25
378	104.365	2.05
379	104.376	2.45
380	104.388	1.4
381	104.4	0.7
382	104.411	0.8
383	104.423	0.4
384	104.435	0
385	104.446	0.4
386	104.458	1.25
387	104.47	3.05
388	104.482	2
389	104.493	0.3
390	104.505	0.6
391	104.517	0.95
392	104.528	1.35
393	104.54	1.1
394	104.552	0.25
395	104.563	0.5
396	104.575	3.05
397	104.587	3.35
398	104.599	2.6
399	104.61	1.2
400	104.622	0.1
401	104.634	0.1
402	104.645	1.65
403	104.657	5.45
404	104.669	5.55
405	104.68	3.45
406	104.692	3.6
407	104.704	1.55
408	104.716	0.4
409	104.727	2.25
410	104.739	1.85
411	104.751	1.8
412	104.762	2.3
413	104.774	1.25
414	104.786	0.7
415	104.798	0.75
416	104.809	0.55
417	104.821	0.2
418	104.833	0.05
419	104.844	0.45
420	104.856	3.75
421	104.868	3.95
422	104.88	3.2
423	104.891	2.3
424	104.903	1.1
425	104.915	0.6
426	104.926	2.4
427	104.938	3.25
428	104.95	2.25
429	104.962	1.45
430	104.973	7.65
431	104.985	9.4
432	104.997	5.4
433	105.009	6.35
434	105.02	41.05
435	105.032	309
436	105.044	413.7
437	105.055	281.45
438	105.067	169.1
439	105.079	116.65
440	105.091	72.35
441	105.102	51.95
442	105.114	41.15
443	105.126	31.85
444	105.138	22.8
445	105.149	17.55
446	105.161	18
447	105.173	17.2
448	105.185	9.5
449	105.196	5.9
450	105.208	4.75
451	105.22	2.8
452	105.231	1.8
453	105.243	1.65
454	105.255	1.15
455	105.267	1.05
456	105.278	1.15
457	105.29	0.85
458	105.302	0.3
459	105.314	0.95
460	105.325	3.6
461	105.337	3.35
462	105.349	1.15
463	105.361	1.2
464	105.372	2.85
465	105.384	2.15
466	105.396	2.45
467	105.408	3.85
468	105.419	3.4
469	105.431	2.8
470	105.443	1.9
471	105.455	1.05
472	105.466	1.35
473	105.478	0.9
474	105.49	1.6
475	105.502	2.25
476	105.513	1.3
477	105.525	0.3
478	105.537	0.2
479	105.549	0.05
480	105.56	1.65
481	105.572	2
482	105.584	2.4
483	105.596	2.3
484	105.607	1.4
485	105.619	1.5
486	105.631	0.9
487	105.643	0.4
488	105.654	0.45
489	105.666	0.35
490	105.678	0.95
491	105.69	0.55
492	105.701	0
493	105.713	0.85
494	105.725	1.5
495	105.737	0.55
496	105.749	1.15
497	105.76	0.95
498	105.772	0.2
499	105.784	0.2
500	105.796	0
501	105.807	0.5
502	105.819	2.35
503	105.831	3.3
504	105.843	1.25
505	105.854	0.4
506	105.866	0.65
507	105.878	2.6
508	105.89	4.3
509	105.902	6.15
510	105.913	4.2
511	105.925	3.15
512	105.937	4.65
513	105.949	2.4
514	105.96	0.95
515	105.972	1.3
516	105.984	0.6
517	105.996	0.45
518	106.008	0.9
519	106.019	2.55
520	106.031	20.75
521	106.043	53.8
522	106.055	48.35
523	106.067	24.5
524	106.078	12
525	106.09	7.35
526	106.102	3.45
527	106.114	1.3
528	106.125	0.6
529	106.137	0.15
530	106.149	0.25
531	106.161	1.4
532	106.173	3.2
533	106.184	1.6
534	106.196	0.3
535	106.208	3.25
536	106.22	4.45
537	106.232	1.75
538	106.243	1.8
539	106.255	1.4
540	106.267	0.25
541	106.279	0.7
542	106.291	1.65
543	106.302	1.25
544	106.314	0.55
545	106.326	0.95
546	106.338	0.45
547	106.35	0.05
548	106.361	0.55
549	106.373	1.35
550	106.385	1.8
551	106.397	1.35
552	106.409	0.95
553	106.42	1
554	106.432	2.15
555	106.444	1.65
556	106.456	0.45
557	106.468	0.2
558	106.479	0.8
559	106.491	1.5
560	106.503	1.75
561	106.515	1.15
562	106.527	0.55
563	106.538	1.4
564	106.55	1.95
565	106.562	4.3
566	106.574	3.05
567	106.586	2.35
568	106.597	0.9
569	106.609	0.3
570	106.621	0.85
571	106.633	0.25
572	106.645	0
573	106.657	0.15
574	106.668	0.3
575	106.68	1.35
576	106.692	1.2
577	106.704	0.7
578	106.716	0.6
579	106.727	0.3
580	106.739	0.55
581	106.751	1.1
582	106.763	0.45
583	106.775	0.95
584	106.787	4.5
585	106.798	4.9
586	106.81	2.25
587	106.822	3.2
588	106.834	1.75
589	106.846	0.3
590	106.858	2.65
591	106.869	2.2
592	106.881	0.6
593	106.893	1.15
594	106.905	3.1
595	106.917	8.1
596	106.929	9.65
597	106.94	8.2
598	106.952	17.9
599	106.964	17.05
600	106.976	4.15
601	106.988	4.35
602	107	5.2
603	107.011	2.15
604	107.023	3
605	107.035	48.35
606	107.047	106.15
607	107.059	67.3
608	107.071	22.7
609	107.082	22.3
610	107.094	12
611	107.106	2.45
612	107.118	0.7
613	107.13	0.6
614	107.142	0.25
615	107.153	2.15
616	107.165	3.85
617	107.177	3.4
618	107.189	3.6
619	107.201	11.05
620	107.213	11.8
621	107.225	6.3
622	107.236	2.15
623	107.248	1.25
624	107.26	0.8
625	107.272	2.8
626	107.284	2.35
627	107.296	1.25
628	107.307	0.5
629	107.319	0.75
630	107.331	2.35
631	107.343	2.05
632	107.355	0.35
633	107.367	1.2
634	107.379	3.5
635	107.39	3.05
636	107.402	1.8
637	107.414	0.4
638	107.426	0.95
639	107.438	1
640	107.45	1.05
641	107.462	0.35
642	107.474	1.2
643	107.485	1.15
644	107.497	0.45
645	107.509	0.35
646	107.521	0.65
647	107.533	1.05
648	107.545	0.2
649	107.557	0.2
650	107.568	1.9
651	107.58	1.6
652	107.592	0.9
653	107.604	1.05
654	107.616	0.9
655	107.628	1.65
656	107.64	1.95
657	107.652	3.25
658	107.663	2.9
659	107.675	2.05
660	107.687	7.9
661	107.699	7.05
662	107.711	2
663	107.723	0.3
664	107.735	0.3
665	107.747	0.1
666	107.758	0.25
667	107.77	0.1
668	107.782	0.15
669	107.794	0.2
670	107.806	0.85
671	107.818	3.9
672	107.83	4.35
673	107.842	2.2
674	107.853	0.5
675	107.865	0.35
676	107.877	0.65
677	107.889	1
678	107.901	1.85
679	107.913	1.55
680	107.925	0.75
681	107.937	0.2
682	107.949	1.65
683	107.96	2.8
684	107.972	2.45
685	107.984	1.95
686	107.996	5.05
687	108.008	7.9
688	108.02	8.15
689	108.032	8.45
690	108.044	20.75
691	108.056	22.65
692	108.067	19.9
693	108.079	20.45
694	108.091	12.35
695	108.103	3.5
696	108.115	0.4
697	108.127	0.5
698	108.139	1.2
699	108.151	1.75
700	108.163	0.85
701	108.175	1.65
702	108.186	2
703	108.198	2.15
704	108.21	5.25
705	108.222	5.25
706	108.234	2.9
707	108.246	1.1
708	108.258	0.25
709	108.27	0.75
710	108.282	0.55
711	108.294	0.2
712	108.305	0.65
713	108.317	1.35
714	108.329	0.65
715	108.341	0
716	108.353	0.05
717	108.365	0.3
718	108.377	0
719	108.389	0
720	108.401	0
721	108.413	0.15
722	108.425	0
723	108.437	0
724	108.448	0
725	108.46	0.25
726	108.472	1.5
727	108.484	1.15
728	108.496	0.3
729	108.508	3.65
730	108.52	3.7
731	108.532	1.05
732	108.544	2.15
733	108.556	2
734	108.568	1
735	108.58	0.15
736	108.591	0
737	108.603	0
738	108.615	0.3
739	108.627	0.65
740	108.639	1.4
741	108.651	0.8
742	108.663	1.95
743	108.675	3.25
744	108.687	1.25
745	108.699	0.7
746	108.711	0.85
747	108.723	1
748	108.735	0.8
749	108.747	0.8
750	108.758	0.1
751	108.77	0.15
752	108.782	0.95
753	108.794	1.05
754	108.806	2.65
755	108.818	2.6
756	108.83	0.85
757	108.842	0.55
758	108.854	0.9
759	108.866	1.15
760	108.878	0.7
761	108.89	0.35
762	108.902	1.3
763	108.914	1.75
764	108.926	1.1
765	108.938	0.85
766	108.949	1.2
767	108.961	0.8
768	108.973	0.15
769	108.985	0.9
770	108.997	9.1
771	109.009	11.4
772	109.021	16.1
773	109.033	17.4
774	109.045	18.2
775	109.057	33.65
776	109.069	33.05
777	109.081	15.4
778	109.093	8.85
779	109.105	5.9
780	109.117	2.3
781	109.129	2.35
782	109.141	4.85
783	109.153	4.2
784	109.165	1.3
785	109.177	0.65
786	109.188	2.2
787	109.2	4.95
788	109.212	3.1
789	109.224	1.05
790	109.236	1.9
791	109.248	2.45
792	109.26	1.5
793	109.272	0.35
794	109.284	0.05
795	109.296	0.5
796	109.308	3.05
797	109.32	3.05
798	109.332	1.25
799	109.344	2.1
800	109.356	1.3
801	109.368	0.6
802	109.38	0.55
803	109.392	0.75
804	109.404	0.35
805	109.416	1.05
806	109.428	0.6
807	109.44	0
808	109.452	0.3
809	109.464	2.5
810	109.476	2.95
811	109.488	1.3
812	109.5	0.05
813	109.512	0.85
814	109.524	1.2
815	109.536	0.15
816	109.547	0.2
817	109.559	2.3
818	109.571	3.15
819	109.583	2.6
820	109.595	2.4
821	109.607	1.25
822	109.619	1.15
823	109.631	1.45
824	109.643	1
825	109.655	1.35
826	109.667	1.9
827	109.679	0.6
828	109.691	0
829	109.703	0
830	109.715	0.4
831	109.727	0.45
832	109.739	0.3
833	109.751	0.65
834	109.763	0.4
835	109.775	0.25
836	109.787	0.85
837	109.799	0.9
838	109.811	0.9
839	109.823	1.3
840	109.835	3.6
841	109.847	3.65
842	109.859	1.45
843	109.871	2
844	109.883	2.4
845	109.895	0.55
846	109.907	0.15
847	109.919	1.3
848	109.931	5.65
849	109.943	6.25
850	109.955	6.05
851	109.967	4.85
852	109.979	2.9
853	109.991	2.5
854	110.003	13.75
855	110.015	39.3
856	110.027	29.55
857	110.039	9.4
858	110.051	74.55
859	110.063	295.05
860	110.075	287.15
861	110.087	139.7
862	110.099	63.75
863	110.111	32.05
864	110.123	16.5
865	110.135	10.2
866	110.147	6.15
867	110.159	1.5
868	110.171	0.55
869	110.183	0.55
870	110.195	5.75
871	110.207	9.45
872	110.219	5.7
873	110.231	1.5
874	110.243	0.25
875	110.255	0.3
876	110.267	1.2
877	110.279	2.4
878	110.291	1.95
879	110.303	1.65
880	110.315	2.05
881	110.327	1.2
882	110.339	0.3
883	110.351	0.2
884	110.363	0.1
885	110.375	0.15
886	110.387	0
887	110.399	0.5
888	110.411	1.25
889	110.424	1.1
890	110.436	1
891	110.448	0.05
892	110.46	0.15
893	110.472	1.1
894	110.484	1.35
895	110.496	1.25
896	110.508	0.85
897	110.52	0.3
898	110.532	2.05
899	110.544	5.6
900	110.556	5.3
901	110.568	3.05
902	110.58	1.45
903	110.592	1.8
904	110.604	2.3
905	110.616	2.35
906	110.628	0.75
907	110.64	0
908	110.652	0.15
909	110.664	1.2
910	110.676	1.4
911	110.688	1.05
912	110.7	4.05
913	110.712	3.85
914	110.724	1
915	110.736	0.55
916	110.748	0.7
917	110.76	0.85
918	110.772	0.75
919	110.785	0.85
920	110.797	0.85
921	110.809	0.7
922	110.821	0.5
923	110.833	3.15
924	110.845	5.3
925	110.857	2.8
926	110.869	2.85
927	110.881	3.6
928	110.893	1.95
929	110.905	0.85
930	110.917	0.95
931	110.929	1.05
932	110.941	2.1
933	110.953	2.05
934	110.965	0.7
935	110.977	1.5
936	110.989	1.95
937	111.001	5.65
938	111.013	7.85
939	111.026	6
940	111.038	8.2
941	111.05	24.15
942	111.062	33.9
943	111.074	29.3
944	111.086	17.35
945	111.098	7.5
946	111.11	4.4
947	111.122	3.9
948	111.134	1.5
949	111.146	1.65
950	111.158	8.25
951	111.17	9.4
952	111.182	4.35
953	111.194	1
954	111.206	1.25
955	111.219	1.75
956	111.231	0.15
957	111.243	0.1
958	111.255	0.3
959	111.267	0.15
960	111.279	0.75
961	111.291	0.45
962	111.303	0.75
963	111.315	1.55
964	111.327	1.1
965	111.339	1.15
966	111.351	1.55
967	111.363	1.95
968	111.375	0.9
969	111.388	0.2
970	111.4	1.35
971	111.412	4.75
972	111.424	6
973	111.436	4.55
974	111.448	1.7
975	111.46	0.25
976	111.472	0.75
977	111.484	2
978	111.496	1.9
979	111.508	2
980	111.52	1.15
981	111.532	0.9
982	111.545	0.3
983	111.557	0.1
984	111.569	0
985	111.581	0
986	111.593	1.1
987	111.605	1.3
988	111.617	0.2
989	111.629	0.3
990	111.641	0.15
991	111.653	0.1
992	111.665	0.55
993	111.678	1.5
994	111.69	2.3
995	111.702	2.65
996	111.714	1.8
997	111.726	0.45
998	111.738	0
999	111.75	0.05
1000	111.762	0
1001	111.774	0.7
1002	111.786	2.3
1003	111.799	5.1
1004	111.811	7.25
1005	111.823	7
1006	111.835	3.6
1007	111.847	0.95
1008	111.859	0.65
1009	111.871	0.8
1010	111.883	3.05
1011	111.895	4.75
1012	111.907	6.15
1013	111.92	4.4
1014	111.932	1.85
1015	111.944	0.35
1016	111.956	0
1017	111.968	0.95
1018	111.98	4.2
1019	111.992	4.9
1020	112.004	2.35
1021	112.016	1.3
1022	112.029	3.7
1023	112.041	8.75
1024	112.053	8.75
1025	112.065	22.6
1026	112.077	35.9
1027	112.089	19.8
1028	112.101	6.35
1029	112.113	7.15
1030	112.125	5.35
1031	112.138	2.35
1032	112.15	0.7
1033	112.162	0
1034	112.174	0.05
1035	112.186	0.2
1036	112.198	1.75
1037	112.21	3.9
1038	112.222	1.75
1039	112.234	0.45
1040	112.247	0.45
1041	112.259	0.45
1042	112.271	0.05
1043	112.283	0
1044	112.295	0
1045	112.307	0.3
1046	112.319	0.7
1047	112.331	2.1
1048	112.344	2.15
1049	112.356	1.35
1050	112.368	1.75
1051	112.38	2.15
1052	112.392	1.8
1053	112.404	0.8
1054	112.416	1.5
1055	112.429	1
1056	112.441	1.35
1057	112.453	1.3
1058	112.465	0.45
1059	112.477	0.1
1060	112.489	0.3
1061	112.501	0.7
1062	112.513	1.65
1063	112.526	1.05
1064	112.538	0.85
1065	112.55	3.35
1066	112.562	2.6
1067	112.574	0.2
1068	112.586	0.15
1069	112.598	0.05
1070	112.611	0.05
1071	112.623	0.45
1072	112.635	0.5
1073	112.647	0.45
1074	112.659	0.4
1075	112.671	0.95
1076	112.683	0.8
1077	112.696	0
1078	112.708	0.65
1079	112.72	1.5
1080	112.732	1.45
1081	112.744	1.1
1082	112.756	1.35
1083	112.769	1.55
1084	112.781	3.75
1085	112.793	4.1
1086	112.805	2.2
1087	112.817	1.05
1088	112.829	0.9
1089	112.841	0.3
1090	112.854	0.25
1091	112.866	1.9
1092	112.878	54.2
1093	112.89	129.35
1094	112.902	106.2
1095	112.914	61.85
1096	112.927	44.55
1097	112.939	35
1098	112.951	28.3
1099	112.963	22.55
1100	112.975	20.4
1101	112.987	19.35
1102	113	18.05
1103	113.012	18.55
1104	113.024	31.9
1105	113.036	36.05
1106	113.048	23.65
1107	113.06	27.95
1108	113.072	30.75
1109	113.085	19
1110	113.097	15.85
1111	113.109	11.75
1112	113.121	3.4
1113	113.133	1.05
1114	113.146	0.95
1115	113.158	0.55
1116	113.17	1
1117	113.182	4.35
1118	113.194	3.05
1119	113.206	2.1
1120	113.219	2.85
1121	113.231	2.65
1122	113.243	1.85
1123	113.255	6.45
1124	113.267	6.15
1125	113.279	2.8
1126	113.292	1.7
1127	113.304	3.15
1128	113.316	7.45
1129	113.328	6.65
1130	113.34	2.6
1131	113.353	0.7
1132	113.365	0.1
1133	113.377	0.25
1134	113.389	0.45
1135	113.401	0.7
1136	113.413	0.55
1137	113.426	0.75
1138	113.438	4.1
1139	113.45	3.5
1140	113.462	0.6
1141	113.474	0.35
1142	113.487	0.6
1143	113.499	0.5
1144	113.511	0.2
1145	113.523	0.35
1146	113.535	2
1147	113.548	2.05
1148	113.56	1.85
1149	113.572	1.15
1150	113.584	0.1
1151	113.596	1.5
1152	113.609	2.25
1153	113.621	0.6
1154	113.633	0.35
1155	113.645	0.25
1156	113.657	0.8
1157	113.669	0.5
1158	113.682	0.15
1159	113.694	0.05
1160	113.706	2.25
1161	113.718	4.05
1162	113.731	2.7
1163	113.743	1.4
1164	113.755	1.3
1165	113.767	0.25
1166	113.779	0.4
1167	113.792	0.3
1168	113.804	0.2
1169	113.816	0.1
1170	113.828	0.55
1171	113.84	1.85
1172	113.853	0.95
1173	113.865	0.65
1174	113.877	2.05
1175	113.889	3.55
1176	113.901	3.25
1177	113.914	2.65
1178	113.926	3.85
1179	113.938	10.7
1180	113.95	9.8
1181	113.962	6.25
1182	113.975	3.45
1183	113.987	1.45
1184	113.999	0.2
1185	114.011	0.1
1186	114.024	4.75
1187	114.036	12.9
1188	114.048	10.3
1189	114.06	3.9
1190	114.072	2.85
1191	114.085	5
1192	114.097	3.25
1193	114.109	1.65
1194	114.121	3.45
1195	114.134	3.95
1196	114.146	2
1197	114.158	1.65
1198	114.17	2.55
1199	114.182	2.85
1200	114.195	1.65
1201	114.207	0.6
1202	114.219	0.7
1203	114.231	2.15
1204	114.244	3.9
1205	114.256	3.15
1206	114.268	0.7
1207	114.28	0.6
1208	114.293	0.5
1209	114.305	0.25
1210	114.317	0.5
1211	114.329	2.65
1212	114.341	3.65
1213	114.354	1.75
1214	114.366	0.1
1215	114.378	0.45
1216	114.39	0.45
1217	114.403	1.55
1218	114.415	2.75
1219	114.427	4.85
1220	114.439	4.35
1221	114.452	2.95
1222	114.464	6.1
1223	114.476	6.45
1224	114.488	2.55
1225	114.501	1.1
1226	114.513	0.75
1227	114.525	0.4
1228	114.537	1.05
1229	114.55	2.1
1230	114.562	0.95
1231	114.574	0.15
1232	114.586	1.65
1233	114.599	2.5
1234	114.611	3.4
1235	114.623	4.45
1236	114.635	2.6
1237	114.648	0.65
1238	114.66	1.2
1239	114.672	1.15
1240	114.684	0.85
1241	114.697	0.65
1242	114.709	0.05
1243	114.721	0
1244	114.733	0
1245	114.746	0
1246	114.758	0
1247	114.77	0
1248	114.782	0.1
1249	114.795	2.6
1250	114.807	3
1251	114.819	1.15
1252	114.831	0.4
1253	114.844	0.6
1254	114.856	2.25
1255	114.868	6.9
1256	114.88	69.65
1257	114.893	93.7
1258	114.905	55.05
1259	114.917	27
1260	114.93	18.2
1261	114.942	13.95
1262	114.954	13.95
1263	114.966	13.4
1264	114.979	9.1
1265	114.991	13.75
1266	115.003	17
1267	115.015	9
1268	115.028	19.55
1269	115.04	205.1
1270	115.052	334.35
1271	115.065	201.5
1272	115.077	86.85
1273	115.089	51.7
1274	115.101	25.45
1275	115.114	12.4
1276	115.126	9.85
1277	115.138	6.4
1278	115.15	3.55
1279	115.163	1.65
1280	115.175	1.65
1281	115.187	2.85
1282	115.2	1.9
1283	115.212	5.35
1284	115.224	3.8
1285	115.236	1.05
1286	115.249	2.3
1287	115.261	1.8
1288	115.273	1.15
1289	115.286	0.45
1290	115.298	1.4
1291	115.31	1.6
1292	115.322	1.3
1293	115.335	0.65
1294	115.347	0.45
1295	115.359	1.2
1296	115.372	2.05
1297	115.384	1.4
1298	115.396	0.3
1299	115.408	0.4
1300	115.421	1.55
1301	115.433	0.9
1302	115.445	0.6
1303	115.458	0.65
1304	115.47	0.05
1305	115.482	0.6
1306	115.495	0.75
1307	115.507	0.95
1308	115.519	2.15
1309	115.531	3.6
1310	115.544	7.65
1311	115.556	6.15
1312	115.568	2.9
1313	115.581	3.2
1314	115.593	2.7
1315	115.605	1.7
1316	115.618	2.1
1317	115.63	2.1
1318	115.642	2
1319	115.654	3.9
1320	115.667	4.55
1321	115.679	2.25
1322	115.691	0.45
1323	115.704	0.2
1324	115.716	0.85
1325	115.728	0.65
1326	115.741	0.5
1327	115.753	0.8
1328	115.765	2.4
1329	115.778	4.65
1330	115.79	2.95
1331	115.802	1.1
1332	115.814	0.85
1333	115.827	3.15
1334	115.839	2.35
1335	115.851	0.85
1336	115.864	0.25
1337	115.876	0.6
1338	115.888	0.15
1339	115.901	0.05
1340	115.913	0.8
1341	115.925	1.05
1342	115.938	1.75
1343	115.95	1
1344	115.962	0.05
1345	115.975	1.85
1346	115.987	13.15
1347	115.999	41.1
1348	116.012	48.75
1349	116.024	33.3
1350	116.036	31.95
1351	116.049	72.55
1352	116.061	85.25
1353	116.073	41.4
1354	116.086	14.05
1355	116.098	5.65
1356	116.11	0.95
1357	116.123	0.2
1358	116.135	1.25
1359	116.147	0.8
1360	116.16	0.7
1361	116.172	1.65
1362	116.184	4.1
1363	116.197	3.8
1364	116.209	1.3
1365	116.221	1.3
1366	116.234	1.85
1367	116.246	3
1368	116.258	2.4
1369	116.271	1
1370	116.283	0.3
1371	116.295	1.25
1372	116.308	1.1
1373	116.32	0.1
1374	116.332	0
1375	116.345	0.1
1376	116.357	1.75
1377	116.369	4.35
1378	116.382	2.55
1379	116.394	0.65
1380	116.406	0.85
1381	116.419	0.8
1382	116.431	0.75
1383	116.443	2.05
1384	116.456	2.85
1385	116.468	1.9
1386	116.48	5.35
1387	116.493	8.75
1388	116.505	4.7
1389	116.517	1.8
1390	116.53	1.55
1391	116.542	0.5
1392	116.554	1.9
1393	116.567	1.6
1394	116.579	0.3
1395	116.592	0.7
1396	116.604	0.3
1397	116.616	1.25
1398	116.629	1.25
1399	116.641	2.2
1400	116.653	4.05
1401	116.666	3.2
1402	116.678	2.05
1403	116.69	3.1
1404	116.703	2.45
1405	116.715	0.85
1406	116.727	0.8
1407	116.74	0.2
1408	116.752	1.3
1409	116.765	0.9
1410	116.777	0
1411	116.789	0
1412	116.802	0.6
1413	116.814	1
1414	116.826	2.65
1415	116.839	2.6
1416	116.851	0.85
1417	116.864	0.45
1418	116.876	9.4
1419	116.888	22.4
1420	116.901	15.05
1421	116.913	4.75
1422	116.925	2
1423	116.938	1.9
1424	116.95	2.65
1425	116.963	5.45
1426	116.975	16.9
1427	116.987	14.55
1428	117	17.25
1429	117.012	31.6
1430	117.024	21.9
1431	117.037	41.1
1432	117.049	184.75
1433	117.062	219.15
1434	117.074	100.15
1435	117.086	29.3
1436	117.099	13
1437	117.111	5.4
1438	117.123	4.5
1439	117.136	2.95
1440	117.148	0.65
1441	117.161	0.3
1442	117.173	0.15
1443	117.185	1.15
1444	117.198	1
1445	117.21	0.05
1446	117.223	0.85
1447	117.235	1.5
1448	117.247	1.9
1449	117.26	1.85
1450	117.272	1.6
1451	117.284	3.4
1452	117.297	3.8
1453	117.309	1.95
1454	117.322	1.2
1455	117.334	1.85
1456	117.346	2.05
1457	117.359	1.4
1458	117.371	1.5
1459	117.384	2.55
1460	117.396	1.75
1461	117.408	1.15
1462	117.421	0.9
1463	117.433	0
1464	117.446	0
1465	117.458	0.1
1466	117.47	1.2
1467	117.483	4.4
1468	117.495	5.4
1469	117.508	3.6
1470	117.52	2.6
1471	117.532	2.8
1472	117.545	3.35
1473	117.557	3.3
1474	117.57	1.55
1475	117.582	0.05
1476	117.594	0.05
1477	117.607	0.95
1478	117.619	2.15
1479	117.632	2.85
1480	117.644	9.75
1481	117.657	11.6
1482	117.669	4.6
1483	117.681	3.45
1484	117.694	4.35
1485	117.706	3.05
1486	117.719	2.6
1487	117.731	4.8
1488	117.743	3.1
1489	117.756	0.75
1490	117.768	2
1491	117.781	1.55
1492	117.793	0.6
1493	117.806	3.8
1494	117.818	5.5
1495	117.83	3
1496	117.843	2.55
1497	117.855	2.6
1498	117.868	1.1
1499	117.88	1.95
1500	117.892	1.95
1501	117.905	1.65
1502	117.917	4.35
1503	117.93	3.55
1504	117.942	0.8
1505	117.955	0.25
1506	117.967	0.3
1507	117.979	2
1508	117.992	1.8
1509	118.004	1.05
1510	118.017	1.2
1511	118.029	9.15
1512	118.042	28.9
1513	118.054	95.15
1514	118.066	90.25
1515	118.079	32.75
1516	118.091	9
1517	118.104	6.15
1518	118.116	2.8
1519	118.129	0.55
1520	118.141	1.85
1521	118.154	2.4
1522	118.166	1.05
1523	118.178	0.4
1524	118.191	0.55
1525	118.203	1.15
1526	118.216	1
1527	118.228	0.95
1528	118.241	0.6
1529	118.253	0.5
1530	118.265	5.95
1531	118.278	6.15
1532	118.29	2.4
1533	118.303	0.75
1534	118.315	0.15
1535	118.328	1.65
1536	118.34	3
1537	118.353	1.7
1538	118.365	0.15
1539	118.378	0.05
1540	118.39	0.8
1541	118.402	1
1542	118.415	1.95
1543	118.427	1.7
1544	118.44	0.9
1545	118.452	0.05
1546	118.465	0
1547	118.477	0.2
1548	118.49	0.9
1549	118.502	1.5
1550	118.515	1.3
1551	118.527	0.35
1552	118.539	0
1553	118.552	0
1554	118.564	0.25
1555	118.577	0.25
1556	118.589	0.3
1557	118.602	0.1
1558	118.614	0.5
1559	118.627	3.8
1560	118.639	3.7
1561	118.652	1.2
1562	118.664	0.3
1563	118.677	1.3
1564	118.689	1.7
1565	118.701	2.9
1566	118.714	2.4
1567	118.726	0.4
1568	118.739	0.1
1569	118.751	1.6
1570	118.764	3.35
1571	118.776	2.6
1572	118.789	0.85
1573	118.801	0.5
1574	118.814	1.2
1575	118.826	1.45
1576	118.839	1.45
1577	118.851	1
1578	118.864	0.55
1579	118.876	0.65
1580	118.889	0.9
1581	118.901	6.75
1582	118.913	12.15
1583	118.926	8.1
1584	118.938	2.35
1585	118.951	7.25
1586	118.963	10.4
1587	118.976	13.45
1588	118.988	34.25
1589	119.001	33.65
1590	119.013	11.9
1591	119.026	17.8
1592	119.038	120.2
1593	119.051	154.75
1594	119.063	114.6
1595	119.076	82
1596	119.088	42.8
1597	119.101	13.9
1598	119.113	3
1599	119.126	2.5
1600	119.138	0.85
1601	119.151	1.65
1602	119.163	5
1603	119.176	6.1
1604	119.188	4.85
1605	119.201	1.25
1606	119.213	0.55
1607	119.226	0.55
1608	119.238	0.45
1609	119.251	0.2
1610	119.263	1
1611	119.276	0.85
1612	119.288	0.45
1613	119.301	1.95
1614	119.313	2.55
1615	119.326	2.65
1616	119.338	3
1617	119.351	2.1
1618	119.363	0.3
1619	119.376	0.55
1620	119.388	0.75
1621	119.401	0.6
1622	119.413	0.55
1623	119.426	1
1624	119.438	1.4
1625	119.451	2.2
1626	119.463	1.45
1627	119.476	1.9
1628	119.488	1.9
1629	119.501	3
1630	119.513	2.25
1631	119.526	2.2
1632	119.538	2.75
1633	119.551	2.2
1634	119.563	1.1
1635	119.576	0.2
1636	119.588	0.5
1637	119.601	0.8
1638	119.613	0.95
1639	119.626	1.6
1640	119.638	3.2
1641	119.651	1.75
1642	119.663	0.35
1643	119.676	0.45
1644	119.688	1.1
1645	119.701	0.35
1646	119.713	0.95
1647	119.726	0.8
1648	119.738	0.3
1649	119.751	0.6
1650	119.763	0.7
1651	119.776	3.15
1652	119.789	4.85
1653	119.801	2.85
1654	119.814	1.15
1655	119.826	0.55
1656	119.839	0.15
1657	119.851	0
1658	119.864	0
1659	119.876	0.3
1660	119.889	2.45
1661	119.901	2.55
1662	119.914	0.55
1663	119.926	0.8
1664	119.939	2.7
1665	119.951	2.45
1666	119.964	2.05
1667	119.976	5
1668	119.989	9.2
1669	120.002	8.5
1670	120.014	6
1671	120.027	4.7
1672	120.039	16.25
1673	120.052	40.55
1674	120.064	443.4
1675	120.077	866.3
1676	120.089	619.45
1677	120.102	270.6
1678	120.114	169
1679	120.127	122.1
1680	120.139	93.2
1681	120.152	76.1
1682	120.165	62
1683	120.177	47.8
1684	120.19	38.2
1685	120.202	36.5
1686	120.215	43.05
1687	120.227	33.2
1688	120.24	25.65
1689	120.252	22.9
1690	120.265	20.05
1691	120.277	15.7
1692	120.29	12.85
1693	120.303	11.35
1694	120.315	9.8
1695	120.328	6.65
1696	120.34	3.1
1697	120.353	1.85
1698	120.365	2.25
1699	120.378	3.85
1700	120.39	2.45
1701	120.403	1.1
1702	120.416	1.15
1703	120.428	0.7
1704	120.441	2.7
1705	120.453	3.75
1706	120.466	4.55
1707	120.478	4
1708	120.491	1.95
1709	120.503	2.7
1710	120.516	4.7
1711	120.529	5.9
1712	120.541	5.7
1713	120.554	4.4
1714	120.566	1.95
1715	120.579	0.65
1716	120.591	0.05
1717	120.604	1.3
1718	120.617	3.5
1719	120.629	4.55
1720	120.642	3
1721	120.654	2.05
1722	120.667	4.15
1723	120.679	2.8
1724	120.692	1.6
1725	120.705	2.3
1726	120.717	3
1727	120.73	1.8
1728	120.742	0.5
1729	120.755	0.8
1730	120.767	0.7
1731	120.78	4.4
1732	120.793	11.2
1733	120.805	8.35
1734	120.818	3.45
1735	120.83	2.55
1736	120.843	1.3
1737	120.855	2.6
1738	120.868	3.25
1739	120.881	2.95
1740	120.893	2.75
1741	120.906	5.25
1742	120.918	6.5
1743	120.931	6.65
1744	120.943	5.25
1745	120.956	10.6
1746	120.969	38.9
1747	120.981	33.8
1748	120.994	11.95
1749	121.006	10.45
1750	121.019	17.1
1751	121.032	19.75
1752	121.044	14.3
1753	121.057	27.35
1754	121.069	82.35
1755	121.082	122.75
1756	121.095	72.55
1757	121.107	18.95
1758	121.12	5.75
1759	121.132	3
1760	121.145	2.05
1761	121.158	1.35
1762	121.17	0.5
1763	121.183	1.35
1764	121.195	3.1
1765	121.208	2.5
1766	121.22	1.5
1767	121.233	0.7
1768	121.246	0.75
1769	121.258	1.15
1770	121.271	1.85
1771	121.283	1.55
1772	121.296	1.5
1773	121.309	2.1
1774	121.321	2.3
1775	121.334	1.65
1776	121.347	3.1
1777	121.359	2.45
1778	121.372	0.55
1779	121.384	0.35
1780	121.397	0.5
1781	121.41	2
1782	121.422	3.3
1783	121.435	2.5
1784	121.447	0.75
1785	121.46	1.65
1786	121.473	1.85
1787	121.485	1.3
1788	121.498	1.25
1789	121.51	0.8
1790	121.523	1.85
1791	121.536	2.65
1792	121.548	3.05
1793	121.561	2.25
1794	121.574	1.3
1795	121.586	1.5
1796	121.599	1.9
1797	121.611	1.5
1798	121.624	0.35
1799	121.637	1.45
1800	121.649	6.75
1801	121.662	7.1
1802	121.674	2.7
1803	121.687	0.75
1804	121.7	0.05
1805	121.712	0
1806	121.725	0.35
1807	121.738	0.7
1808	121.75	0.3
1809	121.763	0
1810	121.775	0.45
1811	121.788	1.85
1812	121.801	1.3
1813	121.813	0.6
1814	121.826	3.95
1815	121.839	7.95
1816	121.851	5.7
1817	121.864	2.9
1818	121.877	2.55
1819	121.889	3.25
1820	121.902	2.4
1821	121.914	4.45
1822	121.927	3.65
1823	121.94	2.25
1824	121.952	1.55
1825	121.965	3.95
1826	121.978	5.45
1827	121.99	4.6
1828	122.003	4.35
1829	122.015	6.85
1830	122.028	8.3
1831	122.041	5
1832	122.053	14.65
1833	122.066	29.95
1834	122.079	33.25
1835	122.091	19.1
1836	122.104	5.55
1837	122.117	1.25
1838	122.129	0.2
1839	122.142	0.1
1840	122.155	0.35
1841	122.167	0.8
1842	122.18	0.45
1843	122.193	0.5
1844	122.205	2.25
1845	122.218	2.4
1846	122.23	0.55
1847	122.243	1.1
1848	122.256	2.65
1849	122.268	4
1850	122.281	4.05
1851	122.294	3.05
1852	122.306	2.05
1853	122.319	2.5
1854	122.332	2.65
1855	122.344	0.5
1856	122.357	0.15
1857	122.37	1.15
1858	122.382	4.35
1859	122.395	4.6
1860	122.408	1.3
1861	122.42	0.85
1862	122.433	1.2
1863	122.446	1
1864	122.458	0.95
1865	122.471	1.3
1866	122.484	1.25
1867	122.496	3.65
1868	122.509	3.8
1869	122.522	0.95
1870	122.534	0.15
1871	122.547	0.95
1872	122.56	2.1
1873	122.572	1
1874	122.585	0.3
1875	122.598	0.35
1876	122.61	0
1877	122.623	0
1878	122.636	0.05
1879	122.648	0.2
1880	122.661	1.05
1881	122.674	4.4
1882	122.686	6.15
1883	122.699	5.7
1884	122.712	3.6
1885	122.724	1.3
1886	122.737	1.7
1887	122.75	1.05
1888	122.762	0.1
1889	122.775	0.15
1890	122.788	0
1891	122.8	0
1892	122.813	0.2
1893	122.826	1.4
1894	122.838	1.2
1895	122.851	2.6
1896	122.864	3.1
1897	122.877	2.85
1898	122.889	3.2
1899	122.902	1.1
1900	122.915	0
1901	122.927	0
1902	122.94	4.3
1903	122.953	9.25
1904	122.965	10.4
1905	122.978	11.15
1906	122.991	9.85
1907	123.003	10.3
1908	123.016	7
1909	123.029	5.65
1910	123.041	12.05
1911	123.054	16.3
1912	123.067	10.05
1913	123.08	4.35
1914	123.092	2.1
1915	123.105	4.1
1916	123.118	4.75
1917	123.13	1.55
1918	123.143	0.3
1919	123.156	0.05
1920	123.168	0.05
1921	123.181	0.9
1922	123.194	2.25
1923	123.207	1.5
1924	123.219	1.05
1925	123.232	2.9
1926	123.245	7.05
1927	123.257	6.7
1928	123.27	4.25
1929	123.283	2.1
1930	123.295	0.25
1931	123.308	0.55
1932	123.321	1.8
1933	123.334	2.55
1934	123.346	1.75
1935	123.359	3.3
1936	123.372	3.25
1937	123.384	0.9
1938	123.397	0.2
1939	123.41	1.05
1940	123.423	0.95
1941	123.435	0.35
1942	123.448	0.8
1943	123.461	2.35
1944	123.473	1.95
1945	123.486	0.7
1946	123.499	0.4
1947	123.512	0.4
1948	123.524	0.35
1949	123.537	0.35
1950	123.55	0.6
1951	123.562	1
1952	123.575	1.45
1953	123.588	1.6
1954	123.601	0.75
1955	123.613	0.25
1956	123.626	0.65
1957	123.639	1.8
1958	123.651	2.05
1959	123.664	0.6
1960	123.677	0.15
1961	123.69	1.95
1962	123.702	3
1963	123.715	2.05
1964	123.728	0.7
1965	123.741	1.25
1966	123.753	1.7
1967	123.766	2.1
1968	123.779	3.25
1969	123.791	2.7
1970	123.804	0.6
1971	123.817	1.35
1972	123.83	1.65
1973	123.842	0.45
1974	123.855	0
1975	123.868	0
1976	123.881	0
1977	123.893	0.8
1978	123.906	2.4
1979	123.919	4
1980	123.932	3.15
1981	123.944	3.15
1982	123.957	1.45
1983	123.97	0.35
1984	123.983	2.4
1985	123.995	3.1
1986	124.008	1.5
1987	124.021	2.95
1988	124.033	7.1
1989	124.046	3.95
1990	124.059	3.7
1991	124.072	17.55
1992	124.084	21.65
1993	124.097	11.3
1994	124.11	8.8
1995	124.123	6.25
1996	124.135	1.7
1997	124.148	1.55
[truncated: 163,844 more rows]

## Sheet: histogram fig2
1.000000000000000000e+00 1.000000000000000000e+00 1.000000000000000000e+00 1.000000000000000000e+00 1.000000000000000000e+00
1.000000035911386087e+00 1.000000042317509719e+00 9.999998819722436538e-01 9.999999432423903878e-01 9.999999237690244680e-01
9.999999717709467939e-01 9.999999216976628302e-01 9.999983223735413596e-01 9.999993706107876967e-01 9.999989605407286763e-01
9.999990609730836644e-01 9.999949039106003079e-01 9.998313400039366972e-01 9.999885595298505514e-01 9.999943675170824831e-01
9.999992099517343025e-01 9.999927615707501216e-01 9.999669739614179820e-01 9.999932682909657977e-01 9.999944215889408072e-01
9.999970355345554340e-01 9.999708539232546878e-01 9.996850780106322221e-01 9.999248561509642697e-01 9.999741802059545215e-01
9.999828797347037890e-01 9.999767678776677604e-01 9.997571505189946084e-01 9.998623892658803358e-01 9.999016064108718904e-01
9.998697059565949674e-01 9.999293379158532558e-01 9.992898014970884590e-01 9.976241465881287018e-01 9.997236296861118365e-01
9.998885177362750731e-01 9.996478765985753467e-01 9.982205478326491299e-01 9.987376993861086794e-01 9.995698115945833573e-01
9.999388678803546870e-01 9.999449563148166131e-01 9.981108271250398456e-01 9.987861171739951249e-01 9.995743184272534165e-01
9.999508507043769479e-01 9.999448074413321841e-01 9.970375488386157281e-01 9.952535616548278119e-01 9.994385686703777250e-01
9.999484173164147061e-01 9.998206063962523649e-01 9.965435454408279048e-01 9.986474094067461227e-01 9.993381382116517386e-01
9.998431397172768964e-01 9.997471494366919620e-01 9.955762442951718860e-01 9.964635040945479805e-01 9.992905710836772482e-01
9.997729941844105683e-01 9.996527654319806722e-01 9.970782993845073161e-01 9.964363168382127656e-01 9.993566960238705610e-01
9.997453299594164511e-01 9.995692836040099838e-01 9.966208071098444643e-01 9.961190996111102258e-01 9.991828984953167181e-01
9.995471959722549427e-01 9.991700682861766047e-01 9.945208007612668100e-01 9.937920565005131657e-01 9.988325156977209129e-01
9.994344446570990748e-01 9.993648885095132162e-01 9.877687767837498578e-01 9.949394132583652128e-01 9.984163122163320914e-01
9.993729222931621026e-01 9.995902176980446807e-01 9.764819168544783823e-01 9.949736738349754805e-01 9.978733650821567380e-01
9.991743917288100629e-01 9.994603998568977188e-01 9.713017292047712026e-01 9.892707130422425665e-01 9.974037954637939851e-01
9.987809516814731836e-01 9.989698184961534055e-01 9.621039560802888690e-01 9.841616481436520347e-01 9.965262351044896771e-01
9.982458943605745372e-01 9.981677221287872381e-01 9.550307378251498003e-01 9.816120566247484858e-01 9.953518646886541088e-01
9.971975123978414901e-01 9.973687739837794330e-01 9.430200094588219173e-01 9.788464547268745930e-01 9.932617497408435803e-01
9.961057002791040560e-01 9.958698502233843675e-01 8.904976439941256761e-01 9.641061721401019691e-01 9.893804573277960035e-01
9.963584987315874386e-01 9.957190027526595655e-01 7.818329728930107914e-01 9.414011088670556360e-01 9.853402992361689483e-01
9.967908044008144675e-01 9.963448735844966375e-01 7.314039855799128187e-01 9.371425420621891655e-01 9.816136864179882959e-01
9.950659418938694323e-01 9.944991328852929025e-01 7.590808865340462619e-01 9.183622495732516322e-01 9.784768942980933693e-01
9.919793997362382765e-01 9.895376189342167672e-01 7.891580445019233947e-01 8.934250865676536257e-01 9.749726430515045505e-01
9.881430646630590120e-01 9.883328437134093480e-01 7.653339471932539828e-01 8.891459322758302752e-01 9.680467998900645910e-01
9.855750954593718305e-01 9.906633335517638361e-01 7.367904640799319838e-01 8.847825495308152544e-01 9.623808548015398978e-01
9.809065454407155382e-01 9.889815910892713058e-01 6.676123941854287258e-01 8.679161856904912264e-01 9.574469006484438438e-01
9.672036435015384237e-01 9.871578779782398394e-01 6.449181150071002788e-01 8.635604730930271922e-01 9.470592315996873012e-01
9.407628437720637615e-01 9.838945080680057131e-01 5.470686704280288692e-01 8.312569413336474700e-01 9.372219298861256265e-01
9.308861919497238846e-01 9.771664178939291068e-01 3.161881712174906545e-01 8.103737895051803530e-01 9.317056544543239616e-01
9.421149291268811066e-01 9.673437472739259135e-01 8.205010618101822584e-02 7.461693533525994848e-01 9.030184967792800332e-01
9.471916552525345701e-01 9.649795130448604041e-01 5.701848366001521784e-02 7.147380328322483489e-01 8.591598335482146798e-01
9.352601165415354023e-01 9.541414509285175427e-01 1.465229374231171999e-01 6.862501101268410064e-01 8.122798651921185886e-01
8.661575409355608546e-01 9.084777882359866830e-01 1.842226936472970977e-01 6.100431108784738488e-01 7.354648350601517004e-01
7.190987041635317212e-01 8.880841988191520153e-01 1.331485530986099841e-01 4.796045974568837744e-01 5.914809627658137448e-01
6.415580366589535011e-01 8.025940537701773403e-01 9.699261931893148059e-02 3.824317322637387218e-01 4.622282046902294605e-01
5.747665101971330959e-01 6.392445390639992508e-01 2.576989751639871193e-02 3.177233164193022930e-01 3.336625260508692681e-01
4.619737263166117658e-01 5.337015047251788546e-01 -2.553436248026075273e-02 2.487467573449770042e-01 2.443822913899394988e-01
3.271408964276887876e-01 3.575277883689427227e-01 -5.184637611059855766e-02 2.243172449177330552e-01 2.262722517487014695e-01
2.517894609213103818e-01 1.663863853315313279e-01 4.789571899169026842e-03 1.685113601368870007e-01 1.859095511826600877e-01
1.978818256572619783e-01 1.409089302845243086e-01 1.516307558039139136e-01 1.239726615051206099e-01 1.373978862476868124e-01
1.678635066667082121e-01 2.121528073225907585e-01 9.066559131849219466e-02 9.562851914709744050e-02 1.025662234832003805e-01
1.692743978244628800e-01 1.414728347721703472e-01 4.699297646204338152e-02 5.321427668797661104e-02 6.391993241819099447e-02
2.149365209488849071e-01 -1.825217494088766657e-01 5.296712462490775486e-02 -1.799133131753992117e-03 4.751736950491405528e-03
1.602696493611879269e-01 -1.284803932095905654e-01 5.520671327417582541e-02 2.435453178349183609e-02 7.770247094930331916e-03
0.000000000000000000e+00 0.000000000000000000e+00 0.000000000000000000e+00 3.351245874676068298e-02 3.764503020932117444e-02
0.000000000000000000e+00 0.000000000000000000e+00 0.000000000000000000e+00 2.857221333890967024e-02 5.057782728161291930e-02
0.000000000000000000e+00 0.000000000000000000e+00 0.000000000000000000e+00 2.377920419586626241e-02 4.411061284536387656e-02
0.000000000000000000e+00 0.000000000000000000e+00 0.000000000000000000e+00 2.037443785323878737e-02 2.876694243690426991e-02
0.000000000000000000e+00 0.000000000000000000e+00 0.000000000000000000e+00 3.193018642723774100e-03 6.801801186357362382e-03
0.000000000000000000e+00 0.000000000000000000e+00 0.000000000000000000e+00 4.747253975876071681e-03 -5.927855330790629367e-03
0.000000000000000000e+00 0.000000000000000000e+00 0.000000000000000000e+00 1.182010957322685192e-02 -4.412447036523890580e-03
0.000000000000000000e+00 0.000000000000000000e+00 0.000000000000000000e+00 4.072843072749009197e-02 2.598713490876113086e-02
0.000000000000000000e+00 0.000000000000000000e+00 0.000000000000000000e+00 4.019439067942595645e-02 3.093474575087996545e-02
0.000000000000000000e+00 0.000000000000000000e+00 0.000000000000000000e+00 1.568720765319084678e-02 1.050425514362051879e-02
0.000000000000000000e+00 0.000000000000000000e+00 0.000000000000000000e+00 1.397238119767382249e-02 1.226909756779664094e-02
0.000000000000000000e+00 0.000000000000000000e+00 0.000000000000000000e+00 1.033466721511236940e-02 6.322107216127219841e-03
0.000000000000000000e+00 0.000000000000000000e+00 0.000000000000000000e+00 1.350332760947212975e-02 1.821458017227026637e-03
0.000000000000000000e+00 0.000000000000000000e+00 0.000000000000000000e+00 1.526864582758231254e-02 1.205448256493512997e-02
0.000000000000000000e+00 0.000000000000000000e+00 0.000000000000000000e+00 2.246643950628921318e-02 2.769199556991777320e-02
0.000000000000000000e+00 0.000000000000000000e+00 0.000000000000000000e+00 1.763012714810968662e-02 4.021383558311911188e-02
0.000000000000000000e+00 0.000000000000000000e+00 0.000000000000000000e+00 3.346520361647298963e-02 5.050728653320304268e-02
0.000000000000000000e+00 0.000000000000000000e+00 0.000000000000000000e+00 3.419511075895143720e-02 4.639001315352356269e-02
0.000000000000000000e+00 0.000000000000000000e+00 0.000000000000000000e+00 4.268290629376540052e-02 6.311006917086142698e-02
0.000000000000000000e+00 0.000000000000000000e+00 0.000000000000000000e+00 2.774251039069443314e-02 3.137689035965809947e-02
0.000000000000000000e+00 0.000000000000000000e+00 0.000000000000000000e+00 7.941067397857460089e-03 -1.071613914744284619e-04
0.000000000000000000e+00 0.000000000000000000e+00 0.000000000000000000e+00 1.713980031397128664e-02 2.185667715706125780e-02
0.000000000000000000e+00 0.000000000000000000e+00 0.000000000000000000e+00 3.141518693544388674e-02 3.965711594842237508e-02
0.000000000000000000e+00 0.000000000000000000e+00 0.000000000000000000e+00 3.389842115493749836e-02 4.854396687360269802e-02
0.000000000000000000e+00 0.000000000000000000e+00 0.000000000000000000e+00 2.809855207744398758e-02 3.575462921517439524e-02
0.000000000000000000e+00 0.000000000000000000e+00 0.000000000000000000e+00 2.603806809895342633e-02 3.228069381983847408e-02
0.000000000000000000e+00 0.000000000000000000e+00 0.000000000000000000e+00 4.202488364068050763e-02 5.486594526870300359e-02
0.000000000000000000e+00 0.000000000000000000e+00 0.000000000000000000e+00 4.269586627713587573e-02 7.122611515536343696e-02
0.000000000000000000e+00 0.000000000000000000e+00 0.000000000000000000e+00 2.321352994328614028e-02 3.938828520681750961e-02
0.000000000000000000e+00 0.000000000000000000e+00 0.000000000000000000e+00 2.322441507056797680e-02 4.359523263874035687e-02
0.000000000000000000e+00 0.000000000000000000e+00 0.000000000000000000e+00 2.904875939107518998e-02 4.021928238635598396e-02
0.000000000000000000e+00 0.000000000000000000e+00 0.000000000000000000e+00 1.760758329691987020e-02 1.627177843528056916e-02
0.000000000000000000e+00 0.000000000000000000e+00 0.000000000000000000e+00 1.590031705755287281e-02 4.617349948647144972e-03
0.000000000000000000e+00 0.000000000000000000e+00 0.000000000000000000e+00 1.250863161824804226e-02 1.756536872046093271e-03
0.000000000000000000e+00 0.000000000000000000e+00 0.000000000000000000e+00 1.793199160463257100e-02 1.921318581008846574e-02
0.000000000000000000e+00 0.000000000000000000e+00 0.000000000000000000e+00 4.590515416139062665e-02 5.116061219822848338e-02
0.000000000000000000e+00 0.000000000000000000e+00 0.000000000000000000e+00 3.751540221300941891e-02 5.282026839762830883e-02
0.000000000000000000e+00 0.000000000000000000e+00 0.000000000000000000e+00 4.075128783373191746e-03 6.169643045842261239e-03
0.000000000000000000e+00 0.000000000000000000e+00 0.000000000000000000e+00 1.301029543682448268e-02 1.283041825761830658e-02
0.000000000000000000e+00 0.000000000000000000e+00 0.000000000000000000e+00 3.143800062858063266e-02 4.810692515743935499e-02
0.000000000000000000e+00 0.000000000000000000e+00 0.000000000000000000e+00 3.106557374026035906e-02 4.738788999726467610e-02
0.000000000000000000e+00 0.000000000000000000e+00 0.000000000000000000e+00 3.683922563316360810e-02 5.631203560807560016e-02
0.000000000000000000e+00 0.000000000000000000e+00 0.000000000000000000e+00 2.706225814223888956e-02 3.686359254494091936e-02
0.000000000000000000e+00 0.000000000000000000e+00 0.000000000000000000e+00 1.357818920520485924e-02 5.385468322502741552e-03
0.000000000000000000e+00 0.000000000000000000e+00 0.000000000000000000e+00 1.708246848691329436e-02 9.916442632031511467e-03
0.000000000000000000e+00 0.000000000000000000e+00 0.000000000000000000e+00 2.680625384830725988e-02 3.587553224044084249e-02
0.000000000000000000e+00 0.000000000000000000e+00 0.000000000000000000e+00 2.715701400228404117e-02 2.730955529716783819e-02
0.000000000000000000e+00 0.000000000000000000e+00 0.000000000000000000e+00 6.009105729898569365e-03 4.062074978566141900e-03
0.000000000000000000e+00 0.000000000000000000e+00 0.000000000000000000e+00 3.269908702546374347e-04 -2.242832093715969714e-04
0.000000000000000000e+00 0.000000000000000000e+00 0.000000000000000000e+00 2.191924413274076722e-02 7.351885315458600925e-03
0.000000000000000000e+00 0.000000000000000000e+00 0.000000000000000000e+00 2.426909141255412239e-02 1.348527280040066716e-02
0.000000000000000000e+00 0.000000000000000000e+00 0.000000000000000000e+00 1.457617751609284300e-02 8.833367828477732553e-03
0.000000000000000000e+00 0.000000000000000000e+00 0.000000000000000000e+00 1.904945286705944651e-02 1.609816411699946381e-02
0.000000000000000000e+00 0.000000000000000000e+00 0.000000000000000000e+00 2.760524877165975235e-02 3.758226260044881389e-02
0.000000000000000000e+00 0.000000000000000000e+00 0.000000000000000000e+00 1.976872050836551292e-02 2.883915818366729333e-02
0.000000000000000000e+00 0.000000000000000000e+00 0.000000000000000000e+00 1.009736767215018045e-02 9.318653850786227585e-03
0.000000000000000000e+00 0.000000000000000000e+00 0.000000000000000000e+00 1.799761556798283937e-02 1.336964984262124616e-02
0.000000000000000000e+00 0.000000000000000000e+00 0.000000000000000000e+00 1.399335968184287071e-02 2.011407734745223469e-02
0.000000000000000000e+00 0.000000000000000000e+00 0.000000000000000000e+00 5.880735971037175797e-03 7.334205890938328212e-03
0.000000000000000000e+00 0.000000000000000000e+00 0.000000000000000000e+00 -1.838545185743494014e-04 -4.066497722567298176e-03
0.000000000000000000e+00 0.000000000000000000e+00 0.000000000000000000e+00 2.142337342169617007e-02 2.950341157927136373e-02
0.000000000000000000e+00 0.000000000000000000e+00 0.000000000000000000e+00 3.656362584810125826e-02 4.690620204776183716e-02
0.000000000000000000e+00 0.000000000000000000e+00 0.000000000000000000e+00 3.349816161725877040e-02 3.262589437505657858e-02
0.000000000000000000e+00 0.000000000000000000e+00 0.000000000000000000e+00 2.790299518555615019e-02 2.898716412510580001e-02
0.000000000000000000e+00 0.000000000000000000e+00 0.000000000000000000e+00 2.640010107557911115e-02 3.689501146457854069e-02

## Sheet: fsc figure 2
0	0	1
0.00442478	0.00677608	1
0.00884956	0.0135522	0.999999
0.0132743	0.0203282	0.999994
0.0176991	0.0271043	0.999994
0.0221239	0.0338804	0.999974
0.0265487	0.0406565	0.999902
0.0309735	0.0474325	0.999724
0.0353982	0.0542086	0.99957
0.039823	0.0609847	0.999574
0.0442478	0.0677608	0.999439
0.0486726	0.0745369	0.999338
0.0530973	0.0813129	0.999291
0.0575221	0.088089	0.999357
0.0619469	0.0948651	0.999183
0.0663717	0.101641	0.998833
0.0707965	0.108417	0.998416
0.0752212	0.115193	0.997873
0.079646	0.121969	0.997404
0.0840708	0.128745	0.996526
0.0884956	0.135522	0.995352
0.0929204	0.142298	0.993262
0.0973451	0.149074	0.98938
0.10177	0.15585	0.98534
0.106195	0.162626	0.981614
0.110619	0.169402	0.978477
0.115044	0.176178	0.974973
0.119469	0.182954	0.968047
0.123894	0.18973	0.962381
0.128319	0.196506	0.957447
0.132743	0.203282	0.947059
0.137168	0.210058	0.937222
0.141593	0.216834	0.931706
0.146018	0.223611	0.903018
0.150442	0.230387	0.85916
0.154867	0.237163	0.81228
0.159292	0.243939	0.735465
0.163717	0.250715	0.591481
0.168142	0.257491	0.462228
0.172566	0.264267	0.333663
0.176991	0.271043	0.244382
0.181416	0.277819	0.226272
0.185841	0.284595	0.18591
0.190265	0.291371	0.137398
0.19469	0.298147	0.102566
0.199115	0.304923	0.0639199
0.20354	0.3117	0.00475174
0.207965	0.318476	0.00777025
0.212389	0.325252	0.037645
0.216814	0.332028	0.0505778
0.221239	0.338804	0.0441106
0.225664	0.34558	0.0287669
0.230088	0.352356	0.0068018
0.234513	0.359132	-0.00592786
0.238938	0.365908	-0.00441245
0.243363	0.372684	0.0259871
0.247788	0.37946	0.0309347
0.252212	0.386236	0.0105043
0.256637	0.393013	0.0122691
0.261062	0.399789	0.00632211
0.265487	0.406565	0.00182146
0.269912	0.413341	0.0120545
0.274336	0.420117	0.027692
0.278761	0.426893	0.0402138
0.283186	0.433669	0.0505073
0.287611	0.440445	0.04639
0.292035	0.447221	0.0631101
0.29646	0.453997	0.0313769
0.300885	0.460773	-0.000107161
0.30531	0.467549	0.0218567
0.309735	0.474325	0.0396571
0.314159	0.481102	0.048544
0.318584	0.487878	0.0357546
0.323009	0.494654	0.0322807
0.327434	0.50143	0.0548659
0.331858	0.508206	0.0712261
0.336283	0.514982	0.0393883
0.340708	0.521758	0.0435952
0.345133	0.528534	0.0402193
0.349558	0.53531	0.0162718
0.353982	0.542086	0.00461735
0.358407	0.548862	0.00175654
0.362832	0.555638	0.0192132
0.367257	0.562414	0.0511606
0.371681	0.569191	0.0528203
0.376106	0.575967	0.00616964
0.380531	0.582743	0.0128304
0.384956	0.589519	0.0481069
0.389381	0.596295	0.0473879
0.393805	0.603071	0.056312
0.39823	0.609847	0.0368636
0.402655	0.616623	0.00538547
0.40708	0.623399	0.00991644
0.411504	0.630175	0.0358755
0.415929	0.636951	0.0273096
0.420354	0.643727	0.00406207
0.424779	0.650503	-0.000224283
0.429204	0.65728	0.00735189
0.433628	0.664056	0.0134853
0.438053	0.670832	0.00883337
0.442478	0.677608	0.0160982
0.446903	0.684384	0.0375823
0.451327	0.69116	0.0288392
0.455752	0.697936	0.00931865
0.460177	0.704712	0.0133696
0.464602	0.711488	0.0201141
0.469027	0.718264	0.00733421
0.473451	0.72504	-0.0040665
0.477876	0.731816	0.0295034
0.482301	0.738592	0.0469062
0.486726	0.745369	0.0326259
0.49115	0.752145	0.0289872
0.495575	0.758921	0.036895
0.5	0.765697	0.023864

## Sheet: Figure S1
#"+ESI Scan (rt: 5.456-6.073 min	38 scans) Frag=380.0V LK01.d "
#Point	X(Thompsons)	Y(Counts)
0	99.832	0
1	99.843	0
2	99.855	0
3	99.866	0
4	99.878	0
5	99.89	0
6	99.901	0
7	99.913	0
8	99.924	0
9	99.936	0
10	99.947	0
11	99.959	0
12	99.97	0
13	99.982	0
14	99.993	27.5263
15	100.005	33.5263
16	100.016	25.6842
17	100.028	21.2368
18	100.04	36.4211
19	100.051	19.6316
20	100.063	24.7105
21	100.074	31.6579
22	100.086	28.2368
23	100.097	25.7368
24	100.109	25.2895
25	100.12	33.8684
26	100.132	34.1053
27	100.143	27
28	100.155	22.2632
29	100.167	19.8158
30	100.178	25.3421
31	100.19	20.7632
32	100.201	38
33	100.213	28.1316
34	100.224	26.2368
35	100.236	28.0263
36	100.247	27.6842
37	100.259	35.1316
38	100.271	25.6053
39	100.282	25.5526
40	100.294	17.2632
41	100.305	22.4211
42	100.317	30.5526
43	100.328	28.9737
44	100.34	22.1579
45	100.351	25.8684
46	100.363	30.7105
47	100.375	27.1316
48	100.386	23.3421
49	100.398	22.5263
50	100.409	18.8947
51	100.421	23.3158
52	100.432	32.3421
53	100.444	22.7105
54	100.456	17.9737
55	100.467	26.8684
56	100.479	27.5789
57	100.49	25.1579
58	100.502	21.3421
59	100.513	26.8684
60	100.525	23.4737
61	100.537	25.3158
62	100.548	25.6316
63	100.56	21.4211
64	100.571	27.6316
65	100.583	25.1053
66	100.594	29.1316
67	100.606	23.4737
68	100.618	26.7895
69	100.629	27.3684
70	100.641	29.8947
71	100.652	27.3421
72	100.664	25.3158
73	100.675	36
74	100.687	27
75	100.699	25.6316
76	100.71	28.9211
77	100.722	21.3421
78	100.733	19.9474
79	100.745	16.2895
80	100.757	19.7895
81	100.768	27.0526
82	100.78	23.4737
83	100.791	17.8684
84	100.803	23.4474
85	100.815	18.2895
86	100.826	30.2632
87	100.838	33
88	100.849	29.2632
89	100.861	23.4737
90	100.872	21.3684
91	100.884	21.3684
92	100.896	23.8947
93	100.907	16.9211
94	100.919	20.9474
95	100.93	41.1842
96	100.942	33.1842
97	100.954	28.3158
98	100.965	29.3684
99	100.977	27.7895
100	100.988	28.3158
101	101	40.7368
102	101.012	35.2368
103	101.023	31.6316
104	101.035	46.4737
105	101.046	33.8947
106	101.058	32.1579
107	101.07	96.8158
108	101.081	73
109	101.093	53.6053
110	101.104	41.8421
111	101.116	31.2368
112	101.128	30.8684
113	101.139	25.2368
114	101.151	21.5526
115	101.162	28.5526
116	101.174	18.0789
117	101.186	25.3421
118	101.197	28.8158
119	101.209	21.7632
120	101.221	25.9211
121	101.232	36.9474
122	101.244	32.6053
123	101.255	23.4737
124	101.267	25.0526
125	101.279	22.6579
126	101.29	21.9211
127	101.302	21.1053
128	101.313	21.7632
129	101.325	21.8421
130	101.337	21.9737
131	101.348	17.1316
132	101.36	22.6053
133	101.372	22.5
134	101.383	18.5789
135	101.395	25.8421
136	101.406	23
137	101.418	22.7632
138	101.43	24.9211
139	101.441	17.7368
140	101.453	23.9474
141	101.465	22.1316
142	101.476	18.8158
143	101.488	23.8158
144	101.499	17
145	101.511	20.4474
146	101.523	14.0263
147	101.534	23.7632
148	101.546	19.8158
149	101.558	27.4211
150	101.569	18.0789
151	101.581	19.6579
152	101.592	25.4737
153	101.604	37.2105
154	101.616	22.6579
155	101.627	29.7895
156	101.639	29.5789
157	101.651	24.3421
158	101.662	25.3158
159	101.674	18.4737
160	101.686	20.8158
161	101.697	16.4474
162	101.709	19.4737
163	101.72	18.0526
164	101.732	21.5526
165	101.744	19.5
166	101.755	23.2632
167	101.767	25.2632
168	101.779	27.3947
169	101.79	26.7105
170	101.802	22.8421
171	101.814	23.9474
172	101.825	20.7105
173	101.837	28.6316
174	101.849	50.7368
175	101.86	32.3947
176	101.872	29.0526
177	101.883	42.5789
178	101.895	28.5
179	101.907	23.6579
180	101.918	23.2105
181	101.93	24.5789
182	101.942	30.2895
183	101.953	19.6579
184	101.965	20.7105
185	101.977	24.4737
186	101.988	20
187	102	19.3421
188	102.012	24.1316
189	102.023	23.1053
190	102.035	30.7368
191	102.047	37.2632
192	102.058	29.8684
193	102.07	25.1053
194	102.082	30.2368
195	102.093	29.8684
196	102.105	31.1053
197	102.117	31.2895
198	102.128	39.6316
199	102.14	39.4211
200	102.152	25.2368
201	102.163	25.4737
202	102.175	21.3684
203	102.187	21.4211
204	102.198	25.5263
205	102.21	36.8421
206	102.222	18.7368
207	102.233	21.1842
208	102.245	29.3158
209	102.257	20.9211
210	102.268	28.6842
211	102.28	27.8684
212	102.292	25.4211
213	102.303	29.6316
214	102.315	23.4737
215	102.327	23.7895
216	102.338	31.4737
217	102.35	27.8421
218	102.362	32.7368
219	102.373	30
220	102.385	31.7105
221	102.397	27.1053
222	102.408	29.7632
223	102.42	38.8158
224	102.432	31.2632
225	102.443	26.6842
226	102.455	21.5789
227	102.467	26.6053
228	102.479	23.7895
229	102.49	15.0789
230	102.502	19.2632
231	102.514	16.9211
232	102.525	34.4737
233	102.537	25.3947
234	102.549	25.2895
235	102.56	19.4211
236	102.572	14.6316
237	102.584	22.7632
238	102.595	24.6579
239	102.607	28.8158
240	102.619	18.3158
241	102.63	24.1579
242	102.642	20.7105
243	102.654	21.2632
244	102.666	18.7368
245	102.677	25.0789
246	102.689	31.8421
247	102.701	25.4211
248	102.712	19.2632
249	102.724	25.3158
250	102.736	24
251	102.747	28.6579
252	102.759	27.7105
253	102.771	36.2105
254	102.783	28.6053
255	102.794	24.6316
256	102.806	27.0526
257	102.818	23.8684
258	102.829	29.7105
259	102.841	23.2632
260	102.853	25.2368
261	102.864	16.2632
262	102.876	21.7895
263	102.888	19.3684
264	102.9	18.7895
265	102.911	21.8684
266	102.923	19.6842
267	102.935	22.6053
268	102.946	22.0789
269	102.958	25.9737
270	102.97	29.5263
271	102.982	24.4474
272	102.993	32.6053
273	103.005	28.4474
274	103.017	18.1316
275	103.028	26.8684
276	103.04	66.7632
277	103.052	172.632
278	103.064	100.421
279	103.075	60.1053
280	103.087	51.7632
281	103.099	60.2368
282	103.11	46.3947
283	103.122	35.0526
284	103.134	37.1053
285	103.146	39.1053
286	103.157	27.6842
287	103.169	22.3421
288	103.181	25.8684
289	103.192	23.8947
290	103.204	23.0789
291	103.216	22.3684
292	103.228	28.2895
293	103.239	21.5263
294	103.251	14
295	103.263	16.2632
296	103.275	19.6842
297	103.286	28.1053
298	103.298	31.7632
299	103.31	35.4737
300	103.321	29.7105
301	103.333	24.4474
302	103.345	25.5
303	103.357	22.5
304	103.368	20.1842
305	103.38	17.7105
306	103.392	29.2368
307	103.404	24.0526
308	103.415	24.2105
309	103.427	27.7105
310	103.439	36.6316
311	103.451	26.1579
312	103.462	22.3158
313	103.474	18.8684
314	103.486	19.3421
315	103.498	28.2368
316	103.509	32.2632
317	103.521	33.6316
318	103.533	40.4737
319	103.545	33.6316
320	103.556	38.1842
321	103.568	38.5
322	103.58	28.2632
323	103.592	33.4211
324	103.603	47.1316
325	103.615	35.5526
326	103.627	37.8684
327	103.638	35.2895
328	103.65	24.8158
329	103.662	28.6316
330	103.674	15.9474
331	103.686	33.8158
332	103.697	37.1053
333	103.709	30.0263
334	103.721	22.2632
335	103.733	27.9474
336	103.744	25.1053
337	103.756	23.1842
338	103.768	25.2105
339	103.78	27.2368
340	103.791	16.8421
341	103.803	22.2368
342	103.815	25.5263
343	103.827	26.3947
344	103.838	31.7895
345	103.85	33.8947
346	103.862	25.3947
347	103.874	26.2105
348	103.885	28.8947
349	103.897	21.8947
350	103.909	24.1316
351	103.921	17.7895
352	103.932	19.1842
353	103.944	20.3421
354	103.956	32.4474
355	103.968	29.9211
356	103.98	29.5
357	103.991	23.3421
358	104.003	28.4474
359	104.015	30.2105
360	104.027	39.8421
361	104.038	41.8158
362	104.05	129.053
363	104.062	90.7368
364	104.074	65.9474
365	104.085	49.0789
366	104.097	42.8947
367	104.109	44.2632
368	104.121	30.6842
369	104.133	28.1316
370	104.144	28.3421
371	104.156	27.4737
372	104.168	27.7632
373	104.18	30.6579
374	104.191	32.8684
375	104.203	33.2632
376	104.215	24.2105
377	104.227	29.6842
378	104.239	22.7632
379	104.25	19.2368
380	104.262	16.5789
381	104.274	30.5526
382	104.286	28.3684
383	104.298	26.4737
384	104.309	26.3684
385	104.321	25.3421
386	104.333	27.8421
387	104.345	19.9474
388	104.356	25.3421
389	104.368	24.1842
390	104.38	28.5
391	104.392	30.5
392	104.404	19.0263
393	104.415	17.0789
394	104.427	16.9211
395	104.439	22.7895
396	104.451	21.5
397	104.463	32.5
398	104.474	25.2895
399	104.486	26.0526
400	104.498	22.8158
401	104.51	23.5263
402	104.522	29.6316
403	104.533	29.7368
404	104.545	32.3947
405	104.557	32.8947
406	104.569	26.8947
407	104.581	19.5263
408	104.592	31.5
409	104.604	31.5263
410	104.616	34.4737
411	104.628	24.8421
412	104.64	29.3158
413	104.651	24.7632
414	104.663	25.3684
415	104.675	21.6316
416	104.687	19.5
417	104.699	32.3421
418	104.711	28.4737
419	104.722	31.4474
420	104.734	32.5
421	104.746	34
422	104.758	26.0789
423	104.77	27.0789
424	104.781	23.4211
425	104.793	21.4211
426	104.805	22.7368
427	104.817	26.1316
428	104.829	31.2632
429	104.84	36.6053
430	104.852	24.3947
431	104.864	19.9737
432	104.876	26.3684
433	104.888	27.2368
434	104.9	20.2368
435	104.911	17.4211
436	104.923	20.3947
437	104.935	32.7105
438	104.947	20.7368
439	104.959	28.8684
440	104.971	37.3684
441	104.982	27.7105
442	104.994	30.4737
443	105.006	28.8158
444	105.018	22.1842
445	105.03	31.9211
446	105.041	41.7105
447	105.053	27.5789
448	105.065	53.5263
449	105.077	33.7895
450	105.089	37.9211
451	105.101	31.9474
452	105.112	26.5263
453	105.124	32.1316
454	105.136	32.4211
455	105.148	30.4737
456	105.16	20.8421
457	105.172	24.5789
458	105.183	23.2105
459	105.195	30.8947
460	105.207	20.3158
461	105.219	19.8158
462	105.231	23.4211
463	105.243	27.8158
464	105.254	26.5
465	105.266	24.6316
466	105.278	25.6053
467	105.29	19.5789
468	105.302	30.1579
469	105.314	25.4211
470	105.326	29.9211
471	105.337	30.8947
472	105.349	19.7368
473	105.361	26.6053
474	105.373	25.8684
475	105.385	28.6579
476	105.397	28.7895
477	105.408	23.3684
478	105.42	21.6316
479	105.432	30.7368
480	105.444	22.9737
481	105.456	26.0263
482	105.468	20.5789
483	105.48	17.5789
484	105.491	18.7105
485	105.503	32.7895
486	105.515	31.9474
487	105.527	18
488	105.539	31.2632
489	105.551	29.6579
490	105.563	39.0526
491	105.574	22.5789
492	105.586	16.3947
493	105.598	22.5789
494	105.61	31.1316
495	105.622	30.5263
496	105.634	36.6316
497	105.646	25.6842
498	105.657	27.3684
499	105.669	24.9474
500	105.681	25.1579
501	105.693	19.4211
502	105.705	16.4211
503	105.717	16.0789
504	105.729	25.9211
505	105.741	26.3421
506	105.752	24.6316
507	105.764	24
508	105.776	34.3684
509	105.788	32
510	105.8	26.7895
511	105.812	14.9737
512	105.824	16.8947
513	105.836	22.1316
514	105.847	18.0263
515	105.859	16.7895
516	105.871	21.9474
517	105.883	21.4211
518	105.895	19.1842
519	105.907	29
520	105.919	22.0526
521	105.931	27.6579
522	105.942	22.8684
523	105.954	16.8158
524	105.966	19.9474
525	105.978	27.0526
526	105.99	17.7895
527	106.002	33.1053
528	106.014	26.5526
529	106.026	21.6579
530	106.037	28.0789
531	106.049	24.6842
532	106.061	23.8421
533	106.073	27.9474
534	106.085	32.0263
535	106.097	25.5263
536	106.109	21.8158
537	106.121	30.5263
538	106.133	17
539	106.144	15.1053
540	106.156	17.8158
541	106.168	20.3684
542	106.18	28.2105
543	106.192	21.8684
544	106.204	23.9737
545	106.216	28.3684
546	106.228	25.8421
547	106.24	23.5526
548	106.252	22.5263
549	106.263	21.4737
550	106.275	23.6316
551	106.287	33.1316
552	106.299	28.2368
553	106.311	19.8947
554	106.323	18.5526
555	106.335	33.3684
556	106.347	36.1842
557	106.359	26.6842
558	106.371	27.1579
559	106.382	28.2895
560	106.394	35.0789
561	106.406	24.9474
562	106.418	25.5263
563	106.43	22.3684
564	106.442	18.3947
565	106.454	24.1579
566	106.466	25.7895
567	106.478	32.1316
568	106.49	35.5
569	106.502	30.5263
570	106.513	24.1053
571	106.525	23.8158
572	106.537	21.1842
573	106.549	24.8684
574	106.561	20.2632
575	106.573	22.8158
576	106.585	23.6842
577	106.597	23.9211
578	106.609	24.9211
579	106.621	33
580	106.633	24.1842
581	106.644	22.7895
582	106.656	19.7895
583	106.668	30
584	106.68	26.0263
585	106.692	17.9474
586	106.704	21.5526
587	106.716	20.6842
588	106.728	18.8421
589	106.74	22.8684
590	106.752	24.5263
591	106.764	28.6316
592	106.776	28.5789
593	106.788	31.9211
594	106.799	18.7895
595	106.811	23.8684
596	106.823	22.2105
597	106.835	21.2632
598	106.847	21.6579
599	106.859	19.3421
600	106.871	19.2368
601	106.883	24.1053
602	106.895	20.8158
603	106.907	21.6842
604	106.919	31.5526
605	106.931	18.6316
606	106.943	21.1579
607	106.955	20.5
608	106.967	20.7895
609	106.978	21.2368
610	106.99	37.1316
611	107.002	24.6316
612	107.014	30.0263
613	107.026	26.9211
614	107.038	29.6842
615	107.05	35.2632
616	107.062	34.9211
617	107.074	28.8158
618	107.086	27.5263
619	107.098	31.0526
620	107.11	26.7105
621	107.122	23.3684
622	107.134	37.2105
623	107.146	29.8158
624	107.158	27.8947
625	107.17	32.0263
626	107.182	30.5
627	107.193	29.4474
628	107.205	31.8158
629	107.217	30.2895
630	107.229	24.5263
631	107.241	26.3947
632	107.253	32.8421
633	107.265	27.6053
634	107.277	29.4474
635	107.289	27.6579
636	107.301	23.1053
637	107.313	27.7105
638	107.325	17.5263
639	107.337	17.3158
640	107.349	21.7105
641	107.361	20.5
642	107.373	30.6316
643	107.385	24.7632
644	107.397	24.2368
645	107.409	34.1053
646	107.421	29.6842
647	107.433	14.0526
648	107.445	19.0263
649	107.457	22.4737
650	107.468	18.0789
651	107.48	9.36842
652	107.492	14.8421
653	107.504	20.8421
654	107.516	24.8421
655	107.528	18.0263
656	107.54	18.7105
657	107.552	18.3947
658	107.564	16.7632
659	107.576	21.5526
660	107.588	14.9737
661	107.6	29.6053
662	107.612	36.9737
663	107.624	39.9737
664	107.636	34.8947
665	107.648	33.2632
666	107.66	27.6053
667	107.672	30.1053
668	107.684	26.8421
669	107.696	33.4474
670	107.708	29.5789
671	107.72	26.1842
672	107.732	29.8421
673	107.744	26.4211
674	107.756	30.6842
675	107.768	29.3158
676	107.78	22.6842
677	107.792	33.4737
678	107.804	33.8158
679	107.816	41.9211
680	107.828	39.5263
681	107.84	29.2895
682	107.852	23.5526
683	107.864	23.0263
684	107.876	24.1316
685	107.888	26.5
686	107.9	22.1842
687	107.912	26.5
688	107.924	26.0263
689	107.936	35.1053
690	107.948	26.7632
691	107.96	18.1316
692	107.972	32.7105
693	107.984	27.9737
694	107.996	32.8421
695	108.008	28.5
696	108.02	31.9474
697	108.032	34.9737
698	108.044	37.2105
699	108.056	35.7895
700	108.068	36.6053
701	108.08	35.7105
702	108.092	27.8421
703	108.104	33.8947
704	108.116	26.6316
705	108.128	30.3158
706	108.14	28
707	108.152	24.0263
708	108.164	23.1579
709	108.176	23.8158
710	108.188	21.8421
711	108.2	21.8421
712	108.212	21.2105
713	108.224	21.8947
714	108.236	23.5526
715	108.248	26.7895
716	108.26	24.1053
717	108.272	26.0263
718	108.284	22.7895
719	108.296	22.9737
720	108.308	20.7105
721	108.32	21.8684
722	108.332	16.4737
723	108.344	20.6579
724	108.356	22.2105
725	108.368	15.4737
726	108.38	16.6579
727	108.392	17.5789
728	108.404	25.8158
729	108.416	23.5789
730	108.428	21.1316
731	108.44	19.3947
732	108.452	20.8947
733	108.464	21.8684
734	108.476	24.6842
735	108.488	30.7105
736	108.5	21.5789
737	108.512	30.8421
738	108.524	34.7105
739	108.536	33.5526
740	108.548	33.2368
741	108.56	30.7368
742	108.572	38.0526
743	108.584	27.3158
744	108.596	26.1053
745	108.608	27.2632
746	108.62	26.8421
747	108.632	32.8421
748	108.644	28.9474
749	108.656	28.3684
750	108.668	34.9474
751	108.68	27.0789
752	108.692	22.8684
753	108.704	17.6316
754	108.716	17.9737
755	108.729	27.3684
756	108.741	30.5789
757	108.753	17.6842
758	108.765	26.7895
759	108.777	18.9474
760	108.789	13.6842
761	108.801	24.7105
762	108.813	22.9211
763	108.825	20.2105
764	108.837	25.4211
765	108.849	19.5789
766	108.861	16.9211
767	108.873	24.3947
768	108.885	17.8684
769	108.897	17.8158
770	108.909	12.9737
771	108.921	19.5
772	108.933	22.1316
773	108.945	18.1053
774	108.957	20.7105
775	108.969	28.1842
776	108.981	24.1842
777	108.993	27.3684
778	109.005	21.4737
779	109.018	20.8947
780	109.03	33.9211
781	109.042	33.7632
782	109.054	44.3684
783	109.066	46.6842
784	109.078	49.7368
785	109.09	49.7895
786	109.102	35.2368
787	109.114	38.5789
788	109.126	25.2632
789	109.138	23.2105
790	109.15	25.4474
791	109.162	24.7895
792	109.174	33.8421
793	109.186	23.0526
794	109.198	16.8421
795	109.21	18.4737
796	109.222	21.5
797	109.235	24.2368
798	109.247	23.6579
799	109.259	26.1579
800	109.271	29.3158
801	109.283	30.1316
802	109.295	24.5526
803	109.307	22.8158
804	109.319	18.5526
805	109.331	23.8158
806	109.343	22.5
807	109.355	17.1579
808	109.367	17.5263
809	109.379	24.4737
810	109.391	25.6053
811	109.404	29.7895
812	109.416	23.0263
813	109.428	24.1316
814	109.44	38.5789
815	109.452	25.2632
816	109.464	29.1842
817	109.476	36.4474
818	109.488	34.1579
819	109.5	25.3684
820	109.512	26.7368
821	109.524	24.0789
822	109.536	18.3684
823	109.548	10.8421
824	109.561	14.9474
825	109.573	23.8158
826	109.585	17.5526
827	109.597	22.3158
828	109.609	24.4211
829	109.621	20.3158
830	109.633	27.9211
831	109.645	25.6579
832	109.657	26.6053
833	109.669	24.0526
834	109.681	22.5789
835	109.693	28.4737
836	109.706	22.9737
837	109.718	26.6579
838	109.73	23.8158
839	109.742	22.4474
840	109.754	26.3421
841	109.766	28.1842
842	109.778	26.5526
843	109.79	17.7895
844	109.802	18.7105
845	109.814	23.3947
846	109.826	19.9737
847	109.839	20.3158
848	109.851	26.5526
849	109.863	38.5526
850	109.875	32.4474
851	109.887	30.2368
852	109.899	20.2632
853	109.911	23.0526
854	109.923	20.4474
855	109.935	31.8947
856	109.947	24.7632
857	109.96	26.8684
858	109.972	38.5
859	109.984	38.4474
860	109.996	33.8421
861	110.008	26.3158
862	110.02	43.1842
863	110.032	37.6053
864	110.044	44.2368
865	110.056	113.816
866	110.068	397.447
867	110.081	259.605
868	110.093	173.079
869	110.105	102.658
870	110.117	77.6316
871	110.129	58.4737
872	110.141	44.1842
873	110.153	42.9737
874	110.165	58.2105
875	110.178	43.6579
876	110.19	30.0789
877	110.202	36.6316
878	110.214	45.4474
879	110.226	34.7105
880	110.238	38.5526
881	110.25	33.0789
882	110.262	29.4737
883	110.274	21.2632
884	110.287	28.7105
885	110.299	25.4474
886	110.311	37.9211
887	110.323	34.6842
888	110.335	42.8158
889	110.347	33.8158
890	110.359	29.9474
891	110.371	35.1842
892	110.384	27.9211
893	110.396	24.0789
894	110.408	25.9474
895	110.42	33.6053
896	110.432	38.7632
897	110.444	31.6842
898	110.456	38.1579
899	110.468	29.3947
900	110.481	19.8421
901	110.493	24.3158
902	110.505	27.3684
903	110.517	32.8947
904	110.529	27.4474
905	110.541	41.9737
906	110.553	31.8684
907	110.566	26.5
908	110.578	22.8421
909	110.59	17.4474
910	110.602	22.8947
911	110.614	31.4211
912	110.626	29.8947
913	110.638	32.8684
914	110.65	26.8421
915	110.663	27.5789
916	110.675	23.5526
917	110.687	29.8421
918	110.699	32.4211
919	110.711	28.5526
920	110.723	32.0789
921	110.735	26.4474
922	110.748	18.5
923	110.76	26.3947
924	110.772	28.8158
925	110.784	24.8947
926	110.796	21.1053
927	110.808	27.8421
928	110.821	19
929	110.833	30.9211
930	110.845	29.1053
931	110.857	27.5
932	110.869	29.6316
933	110.881	21.9737
934	110.893	33.9474
935	110.906	26.1316
936	110.918	30.2632
937	110.93	27.4737
938	110.942	29.9211
939	110.954	24.4737
940	110.966	27.4737
941	110.979	28.8421
942	110.991	29.0789
943	111.003	26.2368
944	111.015	25.1842
945	111.027	30.8947
946	111.039	49.4211
947	111.052	83.6053
948	111.064	73.8158
949	111.076	84.2895
950	111.088	80.2105
951	111.1	53.1579
952	111.112	40.6579
953	111.125	32.3947
954	111.137	34
955	111.149	32.0789
956	111.161	25.7105
957	111.173	41.3421
958	111.185	27.0263
959	111.198	35.7895
960	111.21	50.2105
961	111.222	45.0263
962	111.234	29.6053
963	111.246	28.1053
964	111.258	21.9211
965	111.271	31.2895
966	111.283	29
967	111.295	25.2368
968	111.307	23.6053
969	111.319	28.4737
970	111.331	30.2895
971	111.344	35.6053
972	111.356	40.2895
973	111.368	37.5526
974	111.38	32.4737
975	111.392	28.5789
976	111.405	21.3947
977	111.417	30.9211
978	111.429	38.4211
979	111.441	25.6579
980	111.453	22.4474
981	111.465	24.2632
982	111.478	20.4474
983	111.49	21.9474
984	111.502	27.8947
985	111.514	27.1053
986	111.526	27.8421
987	111.539	31.1842
988	111.551	30.6842
989	111.563	18.6579
990	111.575	17.4211
991	111.587	15.6053
992	111.6	27.0526
993	111.612	26.6842
994	111.624	26.0263
995	111.636	28.4211
996	111.648	28.3158
997	111.66	24.2105
998	111.673	21.9211
999	111.685	21.9737
1000	111.697	25.7632
1001	111.709	30.2368
1002	111.721	32.5789
1003	111.734	25.2105
1004	111.746	24.3158
1005	111.758	24.5
1006	111.77	22.4211
1007	111.782	27.4737
1008	111.795	32.2895
1009	111.807	27.9474
1010	111.819	19.5789
1011	111.831	21.5263
1012	111.844	17.6579
1013	111.856	17.8421
1014	111.868	19.9474
1015	111.88	22.1316
1016	111.892	26.5526
1017	111.905	34.9474
1018	111.917	52.1579
1019	111.929	49
1020	111.941	37.9211
1021	111.953	30.6316
1022	111.966	40.6316
1023	111.978	38.7105
1024	111.99	41.4211
1025	112.002	37.0789
1026	112.014	31.0263
1027	112.027	31.7895
1028	112.039	54.0526
1029	112.051	81.2368
1030	112.063	72.5263
1031	112.076	96.0263
1032	112.088	79.7368
1033	112.1	61.7368
1034	112.112	47.0263
1035	112.124	31.3158
1036	112.137	29.6053
1037	112.149	45.5263
1038	112.161	39.4737
1039	112.173	38.0263
1040	112.186	20.6053
1041	112.198	34.8947
1042	112.21	39.6579
1043	112.222	32.5789
1044	112.234	40.1579
1045	112.247	35.4474
1046	112.259	35.4211
1047	112.271	30.7368
1048	112.283	30.2105
1049	112.296	33.0789
1050	112.308	23.2368
1051	112.32	30.1842
1052	112.332	22.6316
1053	112.345	19.9737
1054	112.357	24.4474
1055	112.369	34.1053
1056	112.381	33.2632
1057	112.393	33.6316
1058	112.406	28.5526
1059	112.418	30.1316
1060	112.43	40
1061	112.442	35.5263
1062	112.455	37.2632
1063	112.467	20.6842
1064	112.479	28.8158
1065	112.491	22.7368
1066	112.504	35.7632
1067	112.516	31.6842
1068	112.528	25.4737
1069	112.54	25.0526
1070	112.553	14.1579
1071	112.565	23.8421
1072	112.577	25
1073	112.589	34.1053
1074	112.602	19.4737
1075	112.614	26.9474
1076	112.626	25.1316
1077	112.638	28.4737
1078	112.651	25.7632
1079	112.663	26.6842
1080	112.675	25.6579
1081	112.687	23
1082	112.7	24.9474
1083	112.712	29
1084	112.724	27.5
1085	112.736	35.2368
1086	112.749	42.5263
1087	112.761	44.5
1088	112.773	25.0789
1089	112.785	21.5
1090	112.798	21.2895
1091	112.81	21.8684
1092	112.822	24.5526
1093	112.834	25.0526
1094	112.847	28.5789
1095	112.859	22.0789
1096	112.871	24.8421
1097	112.883	30.4737
1098	112.896	43.2368
1099	112.908	87.5263
1100	112.92	212.842
1101	112.933	132.737
1102	112.945	86.1316
1103	112.957	72.7895
1104	112.969	52.8684
1105	112.982	48.6579
1106	112.994	47.5526
1107	113.006	36.3684
1108	113.018	32.6579
1109	113.031	52.7895
1110	113.043	52.2632
1111	113.055	59.3421
1112	113.067	93.5789
1113	113.08	77.7632
1114	113.092	54.6579
1115	113.104	64.1579
1116	113.117	32.1842
1117	113.129	43.6842
1118	113.141	34.0263
1119	113.153	27.8421
1120	113.166	29.8947
1121	113.178	30.1316
1122	113.19	34.6316
1123	113.203	33.2632
1124	113.215	34.1842
1125	113.227	35.1053
1126	113.239	28.0789
1127	113.252	31.4474
1128	113.264	28.8421
1129	113.276	36.4474
1130	113.288	29.5789
1131	113.301	32.3421
1132	113.313	23.0789
1133	113.325	19.6316
1134	113.338	25.7632
1135	113.35	25.0263
1136	113.362	22.8158
1137	113.374	20.6053
1138	113.387	25.3684
1139	113.399	26.2632
1140	113.411	42.4211
1141	113.424	53.1579
1142	113.436	43.3421
1143	113.448	28.0526
1144	113.461	43.6842
1145	113.473	36.3158
1146	113.485	33.9211
1147	113.497	36.3421
1148	113.51	28.0789
1149	113.522	27.8421
1150	113.534	30.6842
1151	113.547	23.7368
1152	113.559	23.6579
1153	113.571	31.3421
1154	113.584	29.1053
1155	113.596	22.7632
1156	113.608	26.3947
1157	113.62	30.5
1158	113.633	33.2368
1159	113.645	29.2632
1160	113.657	25.4737
1161	113.67	42.0526
1162	113.682	27.2632
1163	113.694	31.1842
1164	113.707	36.1579
1165	113.719	34.2105
1166	113.731	28.4737
1167	113.743	25.4737
1168	113.756	23.6316
1169	113.768	32.9211
1170	113.78	34.8947
1171	113.793	32.0789
1172	113.805	23.7632
1173	113.817	24.1842
1174	113.83	24.4211
1175	113.842	22.0789
1176	113.854	30.9737
1177	113.867	35.8947
1178	113.879	31.0789
1179	113.891	33.9474
1180	113.904	29.7368
1181	113.916	16.4474
1182	113.928	25.0789
1183	113.941	28.6053
1184	113.953	24.8947
1185	113.965	31
1186	113.977	26
1187	113.99	30.6842
1188	114.002	17.6579
1189	114.014	22.3421
1190	114.027	26.7368
1191	114.039	41.2895
1192	114.051	37.9211
1193	114.064	34.8158
1194	114.076	35.3158
1195	114.088	43.9211
1196	114.101	37.9737
1197	114.113	36.5263
1198	114.125	35.8684
1199	114.138	35.6842
1200	114.15	28.9211
1201	114.162	22.2632
1202	114.175	25.3947
1203	114.187	25.1579
1204	114.199	38.0789
1205	114.212	35.5263
1206	114.224	28.2895
1207	114.236	25.7895
1208	114.249	27.0526
1209	114.261	21.7895
1210	114.273	23.1316
1211	114.286	19.2105
1212	114.298	21.6579
1213	114.31	20.7105
1214	114.323	15.7368
1215	114.335	24.4211
1216	114.347	18.7895
1217	114.36	28.4474
1218	114.372	28.8684
1219	114.384	29.1842
1220	114.397	22.4737
1221	114.409	23.1316
1222	114.422	32.1316
1223	114.434	32.7632
1224	114.446	27.2368
1225	114.459	22.2105
1226	114.471	17.1579
1227	114.483	26.1579
1228	114.496	30.4474
1229	114.508	18.7632
1230	114.52	27.1053
1231	114.533	32.2105
1232	114.545	32.3158
1233	114.557	22.2895
1234	114.57	29.0526
1235	114.582	22.3158
1236	114.594	32.3421
1237	114.607	22.5
1238	114.619	23.8947
1239	114.631	35.1316
1240	114.644	32.4737
1241	114.656	24.8421
1242	114.669	22.4211
1243	114.681	24.2895
1244	114.693	31.7632
1245	114.706	19.2368
1246	114.718	27.5263
1247	114.73	29.0263
1248	114.743	29.8684
1249	114.755	27.7368
1250	114.767	23.3421
1251	114.78	25.7895
1252	114.792	26.8684
1253	114.805	25.8684
1254	114.817	19.4737
1255	114.829	20.0263
1256	114.842	25.1579
1257	114.854	24.2632
1258	114.866	33.0263
1259	114.879	35.4737
1260	114.891	36.2895
1261	114.904	29.1316
1262	114.916	46.2368
1263	114.928	48.9474
1264	114.941	27.7895
1265	114.953	45.3421
1266	114.965	50.4211
1267	114.978	35.3684
1268	114.99	32.3684
1269	115.003	44.1842
1270	115.015	35.2895
1271	115.027	40.4211
1272	115.04	100.026
1273	115.052	349.789
1274	115.064	208.342
1275	115.077	157.5
1276	115.089	149.868
1277	115.102	94.9211
1278	115.114	82.2105
1279	115.126	47.9474
1280	115.139	39.5
1281	115.151	43.9211
1282	115.163	30.6316
1283	115.176	37.4211
1284	115.188	36.8947
1285	115.201	33.7368
1286	115.213	26.2632
1287	115.225	30.4211
1288	115.238	26.0263
1289	115.25	24.5526
1290	115.263	32.3684
1291	115.275	37.9211
1292	115.287	36
1293	115.3	22.7632
1294	115.312	24.8947
1295	115.325	17.3684
1296	115.337	33.3684
1297	115.349	20.5789
1298	115.362	22.9474
1299	115.374	29.6579
1300	115.387	29.6316
1301	115.399	23.5263
1302	115.411	30.7105
1303	115.424	30.7368
1304	115.436	34.1053
1305	115.449	22.6842
1306	115.461	28.1579
1307	115.473	20.2895
1308	115.486	24.6842
1309	115.498	21.5789
1310	115.511	17.7895
1311	115.523	28.1316
1312	115.535	25.8421
1313	115.548	23.7895
1314	115.56	26.7895
1315	115.573	29.3947
1316	115.585	25.9474
1317	115.597	26.2368
1318	115.61	24.5
1319	115.622	21.2895
1320	115.635	23.2368
1321	115.647	29.6842
1322	115.659	30.2368
1323	115.672	26.9474
1324	115.684	29.2105
1325	115.697	32.2895
1326	115.709	32.7368
1327	115.722	33.7105
1328	115.734	27
1329	115.746	20.8158
1330	115.759	18.8947
1331	115.771	17.0526
1332	115.784	24.8421
1333	115.796	33.7368
1334	115.808	29.3158
1335	115.821	30.2632
1336	115.833	23.2895
1337	115.846	22.9211
1338	115.858	21.0526
1339	115.871	18.8684
1340	115.883	29.7895
1341	115.895	16.4737
1342	115.908	38.8421
1343	115.92	35.5263
1344	115.933	24.6053
1345	115.945	39.9737
1346	115.958	44.2632
1347	115.97	39.8421
1348	115.982	33.4474
1349	115.995	33.2632
1350	116.007	33.5526
1351	116.02	41.6579
1352	116.032	36.9211
1353	116.045	93.0263
1354	116.057	129.158
1355	116.069	123
1356	116.082	93.5789
1357	116.094	54.1579
1358	116.107	46.8947
1359	116.119	39.4211
1360	116.132	40.1842
1361	116.144	28.3421
1362	116.156	32.6053
1363	116.169	29.6579
1364	116.181	43.0526
1365	116.194	40.5526
1366	116.206	38.0789
1367	116.219	36.5
1368	116.231	39.6842
1369	116.244	42.9474
1370	116.256	33.0263
1371	116.268	20.4211
1372	116.281	29.9474
1373	116.293	28.2895
1374	116.306	34.7632
1375	116.318	34.3684
1376	116.331	28.6316
1377	116.343	30.4737
1378	116.356	26.1053
1379	116.368	19.7632
1380	116.381	26.8421
1381	116.393	29.7105
1382	116.405	35.6316
1383	116.418	26.5263
1384	116.43	25.5526
1385	116.443	22.2895
1386	116.455	29.3684
1387	116.468	32.2632
1388	116.48	29.3158
1389	116.493	22.1053
1390	116.505	28.6316
1391	116.518	18.8421
1392	116.53	15.7368
1393	116.542	17.2368
1394	116.555	20.6579
1395	116.567	19.1579
1396	116.58	27.2895
1397	116.592	28.1579
1398	116.605	15.9211
1399	116.617	18.4474
1400	116.63	20.5263
1401	116.642	22.2895
1402	116.655	25.6579
1403	116.667	16.6316
1404	116.68	24
1405	116.692	19.2105
1406	116.704	22.9474
1407	116.717	21.8947
1408	116.729	27.8947
1409	116.742	33.1842
1410	116.754	20.0263
1411	116.767	22.3158
1412	116.779	20.3421
1413	116.792	16.4211
1414	116.804	20.2895
1415	116.817	19.9211
1416	116.829	27.8158
1417	116.842	27.1842
1418	116.854	35.3421
1419	116.867	44.6053
1420	116.879	33.9211
1421	116.892	19.7368
1422	116.904	39.2895
1423	116.917	48.3158
1424	116.929	58.5
1425	116.941	48.0526
1426	116.954	25.7368
1427	116.966	33.8947
1428	116.979	57.7895
1429	116.991	47.4211
1430	117.004	40.4737
1431	117.016	33.2895
1432	117.029	21.6579
1433	117.041	58.0789
1434	117.054	356.421
1435	117.066	342.921
1436	117.079	196.289
1437	117.091	123.026
1438	117.104	94.9737
1439	117.116	71.5526
1440	117.129	64.7368
1441	117.141	78.8421
1442	117.154	58.4211
1443	117.166	53.5
1444	117.179	31.8684
1445	117.191	33.7895
1446	117.204	38.0263
1447	117.216	40.9211
1448	117.229	38.9737
1449	117.241	22.9474
1450	117.254	21.5
1451	117.266	28.5
1452	117.279	28.3947
1453	117.291	27.8421
1454	117.304	33.6316
1455	117.316	34.6053
1456	117.329	31.8947
1457	117.341	23.2105
1458	117.354	27.3684
1459	117.366	33.1053
1460	117.379	35.5526
1461	117.391	27.3158
1462	117.404	27.6579
1463	117.416	41.3421
1464	117.429	39.5526
1465	117.441	26.1842
1466	117.454	24.0526
1467	117.466	30.6842
1468	117.479	25.1842
1469	117.491	24.2895
1470	117.504	23
1471	117.516	30.7632
1472	117.529	24.1842
1473	117.541	26.8421
1474	117.554	25.3684
1475	117.566	20.9474
1476	117.579	25.7368
1477	117.591	28.1053
1478	117.604	19.9737
1479	117.616	25.5
1480	117.629	28.5
1481	117.641	24.2895
1482	117.654	20.5789
1483	117.667	30.8421
1484	117.679	25
1485	117.692	42.8158
1486	117.704	46.3158
1487	117.717	29.8421
1488	117.729	22.7895
1489	117.742	17.5526
1490	117.754	13.7632
1491	117.767	19.5526
1492	117.779	19.5789
1493	117.792	26.2895
1494	117.804	23.1579
1495	117.817	33.4474
1496	117.829	23.5
1497	117.842	25.3421
1498	117.854	33.1053
1499	117.867	27.0263
1500	117.879	28.0789
1501	117.892	22.1842
1502	117.905	21.7368
1503	117.917	32.1316
1504	117.93	37.7368
1505	117.942	20.2368
1506	117.955	36.1842
1507	117.967	25.0526
1508	117.98	27.1316
1509	117.992	32.2368
1510	118.005	33.1316
1511	118.017	36.5789
1512	118.03	36.5526
1513	118.042	52.6316
1514	118.055	197.368
1515	118.068	287.105
1516	118.08	152.289
1517	118.093	90.9474
1518	118.105	78.7368
1519	118.118	71.5526
1520	118.13	57.6316
1521	118.143	47.8684
1522	118.155	41.6053
1523	118.168	42.4737
1524	118.18	36.6316
1525	118.193	42
1526	118.206	41.5263
1527	118.218	38.1053
1528	118.231	40.5263
1529	118.243	39.4474
1530	118.256	30.4474
1531	118.268	22.5526
1532	118.281	23.3947
1533	118.293	33.3684
1534	118.306	21.6579
1535	118.318	19.6053
1536	118.331	32.6053
1537	118.344	23.2368
1538	118.356	22.9211
1539	118.369	31.6316
1540	118.381	34.6842
1541	118.394	31
1542	118.406	29.3947
1543	118.419	21.9474
1544	118.431	21.0263
1545	118.444	23.7368
1546	118.457	27.9737
1547	118.469	27.2368
1548	118.482	38.5
1549	118.494	39.7895
1550	118.507	29.8421
1551	118.519	31.7895
1552	118.532	26.5789
1553	118.545	24.7368
1554	118.557	28.0789
1555	118.57	28.9211
1556	118.582	31.2105
1557	118.595	33.7895
1558	118.607	26.8684
1559	118.62	26.6053
1560	118.633	31.8158
1561	118.645	27.5263
1562	118.658	21.6579
1563	118.67	19.5
1564	118.683	35.6842
1565	118.695	34.2632
1566	118.708	37.4211
1567	118.721	29.8158
1568	118.733	32.3947
1569	118.746	30.3947
1570	118.758	19.1053
1571	118.771	17.8684
1572	118.783	23.5263
1573	118.796	34.7368
1574	118.809	28.7105
1575	118.821	22.2895
1576	118.834	20.2632
1577	118.846	27.6579
1578	118.859	31.0263
1579	118.872	23.1316
1580	118.884	24.0263
1581	118.897	26.6842
1582	118.909	72.6842
1583	118.922	80.1842
1584	118.934	52.1842
1585	118.947	37.5789
1586	118.96	30.2632
1587	118.972	35.7895
1588	118.985	35.7632
1589	118.997	51.1053
1590	119.01	39.1053
1591	119.023	35.6316
1592	119.035	154.816
1593	119.048	472.789
1594	119.06	286.842
1595	119.073	265.763
1596	119.086	173.947
1597	119.098	113.579
1598	119.111	83.3947
1599	119.123	64.8684
1600	119.136	54.1053
1601	119.149	54.3947
1602	119.161	37.6579
1603	119.174	51.8684
1604	119.186	37.3684
1605	119.199	25.6579
1606	119.212	24.5263
1607	119.224	28.9737
1608	119.237	30.7105
1609	119.249	36.1579
1610	119.262	38.3947
1611	119.275	21.8947
1612	119.287	37.2632
1613	119.3	37.7368
1614	119.312	33.5263
1615	119.325	27.6316
1616	119.338	19.6316
1617	119.35	23.7632
1618	119.363	31.0263
1619	119.375	30.6579
1620	119.388	24.4211
1621	119.401	28.1053
1622	119.413	28.1842
1623	119.426	33.8421
1624	119.438	31.0526
1625	119.451	27.6053
1626	119.464	27.7632
1627	119.476	31.8421
1628	119.489	29.8684
1629	119.502	23.7895
1630	119.514	33.5263
1631	119.527	31.1316
1632	119.539	35.6579
1633	119.552	30.8947
1634	119.565	22
1635	119.577	18
1636	119.59	24.3421
1637	119.602	25.5526
1638	119.615	22.4474
1639	119.628	28.5526
1640	119.64	37.4211
1641	119.653	37.3947
1642	119.666	29.5526
1643	119.678	36.6053
1644	119.691	31.9474
1645	119.703	27.6316
1646	119.716	33.0526
1647	119.729	41.9474
1648	119.741	37.9474
1649	119.754	38
1650	119.767	22.1842
1651	119.779	19.7895
1652	119.792	22.6316
1653	119.805	18.9474
1654	119.817	23.1053
1655	119.83	23.2368
1656	119.842	34.8684
1657	119.855	30.3684
1658	119.868	24.6053
1659	119.88	24.1842
1660	119.893	22.2632
1661	119.906	17
1662	119.918	25.3684
1663	119.931	32.1316
1664	119.944	17.1053
1665	119.956	19.7632
1666	119.969	29.5263
1667	119.981	25.7368
1668	119.994	37.9211
1669	120.007	30.9211
1670	120.019	26.1842
1671	120.032	30.6579
1672	120.045	75.5263
1673	120.057	89.5
1674	120.07	2250.42
1675	120.083	3817.24
1676	120.095	1799.21
1677	120.108	1015.34
1678	120.121	564.132
1679	120.133	386.711
1680	120.146	287.342
1681	120.159	243.026
1682	120.171	168.553
1683	120.184	268.868
1684	120.196	103.079
1685	120.209	176.632
1686	120.222	125.816
1687	120.234	98.5263
1688	120.247	94.1842
1689	120.26	89.1579
1690	120.272	93.5526
1691	120.285	84.6316
1692	120.298	58.4211
1693	120.31	65.7105
1694	120.323	75.7105
1695	120.336	72.2895
1696	120.348	56.6842
1697	120.361	54.0789
1698	120.374	56.1053
1699	120.386	60.0263
1700	120.399	48.0789
1701	120.412	47.6316
1702	120.424	42.8421
1703	120.437	42.7105
1704	120.45	37.5526
1705	120.462	42.5789
1706	120.475	46.8947
1707	120.488	35.2105
1708	120.5	38.7368
1709	120.513	49.5
1710	120.526	32.9737
1711	120.538	37.1053
1712	120.551	41.1053
1713	120.564	33.0789
1714	120.576	33.0789
1715	120.589	33.9211
1716	120.602	38.5789
1717	120.614	38.1579
1718	120.627	46.7632
1719	120.64	38.5
1720	120.652	47.4737
1721	120.665	46.8158
1722	120.678	38.4474
1723	120.69	41
1724	120.703	31.5
1725	120.716	41.0263
1726	120.729	43.1842
1727	120.741	50.1053
1728	120.754	47.5789
1729	120.767	41.5
1730	120.779	44.6053
1731	120.792	42.6579
1732	120.805	42.3684
1733	120.817	51.7368
1734	120.83	40.5526
1735	120.843	31.5526
1736	120.855	31.8421
1737	120.868	28.2895
1738	120.881	32.0789
1739	120.893	31.5
1740	120.906	30.0789
1741	120.919	27.8421
1742	120.932	24.9474
1743	120.944	29.4737
1744	120.957	40.4211
1745	120.97	42.5789
1746	120.982	36
1747	120.995	49.0789
1748	121.008	44.8684
1749	121.02	39.8684
1750	121.033	53.8684
1751	121.046	53.4737
1752	121.058	80.7632
1753	121.071	193.632
1754	121.084	392.053
1755	121.097	263.579
1756	121.109	137.947
1757	121.122	101.237
1758	121.135	62.3684
1759	121.147	68.9474
1760	121.16	58.8158
1761	121.173	52.8158
1762	121.185	59.5789
1763	121.198	45.3947
1764	121.211	45.6053
1765	121.224	37.7895
1766	121.236	40.3421
1767	121.249	31.5263
1768	121.262	31.2895
1769	121.274	33.5789
1770	121.287	27.7632
1771	121.3	44.1842
1772	121.313	33.5
1773	121.325	44.8421
1774	121.338	39.1579
1775	121.351	34.5
1776	121.363	38.3684
1777	121.376	32.4474
1778	121.389	22.7368
1779	121.402	33.5789
1780	121.414	29.1579
1781	121.427	25.4474
1782	121.44	33.3158
1783	121.452	34.7895
1784	121.465	27.2632
1785	121.478	43.3947
1786	121.491	38.8158
1787	121.503	33.6842
1788	121.516	31.8421
1789	121.529	36.5526
1790	121.542	22.8684
1791	121.554	29.2368
1792	121.567	25.1053
1793	121.58	29.9737
1794	121.592	25.4737
1795	121.605	30.6053
1796	121.618	47.0263
1797	121.631	38.5
1798	121.643	30.5789
1799	121.656	23.0789
1800	121.669	22.0263
1801	121.682	29.5789
1802	121.694	26.9211
1803	121.707	26.6053
1804	121.72	28.3421
1805	121.732	25.6053
1806	121.745	33.5263
1807	121.758	43.5789
1808	121.771	33.2368
1809	121.783	29.1842
1810	121.796	37.4211
1811	121.809	26.9211
1812	121.822	30.2368
1813	121.834	27.5789
1814	121.847	33.2368
1815	121.86	23.6053
1816	121.873	27.2632
1817	121.885	28.3421
1818	121.898	40.4211
1819	121.911	44
1820	121.924	44.7895
1821	121.936	38.4737
1822	121.949	33.3421
1823	121.962	27.6579
1824	121.975	36.3158
1825	121.987	38.4211
1826	122	37.4474
1827	122.013	42.5526
1828	122.026	25.2105
1829	122.038	28.7368
1830	122.051	65.2895
1831	122.064	73.7895
1832	122.077	81.7105
1833	122.089	73.4474
1834	122.102	58.9211
1835	122.115	39.0263
1836	122.128	44.4737
1837	122.14	41.5263
1838	122.153	42.5526
1839	122.166	34.9737
1840	122.179	40.7368
1841	122.191	39.0263
1842	122.204	35.8947
1843	122.217	45.8421
1844	122.23	40.1316
1845	122.242	34.9737
1846	122.255	28.6842
1847	122.268	24.8947
1848	122.281	14.3684
1849	122.293	30.5
1850	122.306	38.1316
1851	122.319	26.4737
1852	122.332	28.1579
1853	122.344	28.3947
1854	122.357	31.8421
1855	122.37	29.7895
1856	122.383	24.1053
1857	122.396	27.4474
1858	122.408	23.9737
1859	122.421	22.1842
1860	122.434	17.6579
1861	122.447	22.0526
1862	122.459	32.8158
1863	122.472	24.2895
1864	122.485	17.8947
1865	122.498	23.6579
1866	122.51	24.2632
1867	122.523	22.1579
1868	122.536	28.9737
1869	122.549	33.5263
1870	122.562	25.6053
1871	122.574	19.7632
1872	122.587	23.6316
1873	122.6	21.8947
1874	122.613	23.2895
1875	122.625	27.9211
1876	122.638	27.8684
1877	122.651	25.1579
1878	122.664	29.8421
1879	122.677	26.3421
1880	122.689	35.8158
1881	122.702	30.2105
1882	122.715	25.6579
1883	122.728	27.1053
1884	122.741	21.6842
1885	122.753	14.5263
1886	122.766	23.4211
1887	122.779	29.4211
1888	122.792	29.6842
1889	122.804	29.7632
1890	122.817	26.6053
1891	122.83	25.3158
1892	122.843	26.1316
1893	122.856	28.8684
1894	122.868	22.1053
1895	122.881	23.2105
1896	122.894	21.9211
1897	122.907	24.9211
1898	122.92	18.4474
1899	122.932	19.6053
1900	122.945	30.5
1901	122.958	41.4737
1902	122.971	34.5263
1903	122.984	35.5789
1904	122.996	39.7632
1905	123.009	51.5789
1906	123.022	38.7105
1907	123.035	33.2368
1908	123.048	52.5526
1909	123.06	48.8684
1910	123.073	51.1316
1911	123.086	56.2632
1912	123.099	44.9474
1913	123.112	42.3684
1914	123.124	56.1842
1915	123.137	43.4211
1916	123.15	27.1842
1917	123.163	32.9737
1918	123.176	28.3684
1919	123.188	24.1579
1920	123.201	22.5263
1921	123.214	26.1842
1922	123.227	21.7368
1923	123.24	20.7632
1924	123.253	24.5
1925	123.265	18.5
1926	123.278	24.8684
1927	123.291	20.9737
1928	123.304	30.8158
1929	123.317	28.1579
1930	123.329	30.6316
1931	123.342	24.8158
1932	123.355	30.7895
1933	123.368	23.8684
1934	123.381	24.5263
1935	123.394	20.9737
1936	123.406	21.5
1937	123.419	26.2368
1938	123.432	28.2368
1939	123.445	28.0789
1940	123.458	28.1842
1941	123.47	24.4737
1942	123.483	32.2105
1943	123.496	28.7368
1944	123.509	24.6579
1945	123.522	29.8158
1946	123.535	35.1579
1947	123.547	22.7105
1948	123.56	22.6316
1949	123.573	20.0263
1950	123.586	28.5526
1951	123.599	33.2632
1952	123.612	37.7632
1953	123.624	33.9211
1954	123.637	26.8684
1955	123.65	29.2368
1956	123.663	28.3947
1957	123.676	17.6579
1958	123.689	24.6053
1959	123.701	23.4211
1960	123.714	30.7895
1961	123.727	25.4211
1962	123.74	26.9211
1963	123.753	23.1053
1964	123.766	26.2368
1965	123.778	37.6053
1966	123.791	27.2632
1967	123.804	27.9211
1968	123.817	27.3947
1969	123.83	26.0526
1970	123.843	33
1971	123.856	22.0789
1972	123.868	21
1973	123.881	29.4737
1974	123.894	53.9211
1975	123.907	39.6053
1976	123.92	25.3947
1977	123.933	28.9737
1978	123.945	38.0526
1979	123.958	27.6842
1980	123.971	36.3684
1981	123.984	34.7105
1982	123.997	22.7895
1983	124.01	20.2368
1984	124.023	26.4737
1985	124.035	39.5526
1986	124.048	35.7895
1987	124.061	47.8158
1988	124.074	53.2632
1989	124.087	56.8158
1990	124.1	52.4474
1991	124.113	61.9211
1992	124.125	40.2895
1993	124.138	38.7105
1994	124.151	31.9737
1995	124.164	33.2105
1996	124.177	32.8684
1997	124.19	31.7632
[truncated: 225,683+ more rows]

## Sheet: Figure S3a
Figure S3a
				0h				24h				48h
				volume (mL)	Normalized LS detector signal	volume (mL)	Molar mass (Da)	volume (mL)	Normalized LS detector signal	volume (mL)	Molar mass (Da)	volume (mL)	Normalized LS detector signal	volume (mL)	Molar mass (Da)
	Mpro C145S Monomer control			-0.02689	-5.2725e-05	15.0341	37035.5	-0.036	0.01019	13.6696	62853.9	11.998	0.00129	13.2961	72517.1
				-0.02279	-7.86151e-05	15.0382	37049.7	-0.03191	0.01063	13.6737	62797.1	12.0021	0.00133	13.3002	72382.1
				-0.0187	-9.95012e-05	15.0423	37056.4	-0.02781	0.01104	13.6778	62744	12.0062	0.00133	13.3043	72221.2
				-0.0146	-0.000124597	15.0464	37064.9	-0.02372	0.01147	13.6819	62689.5	12.0103	0.00127	13.3084	72174.4
				-0.01051	-0.000166067	15.0505	37075.2	-0.01962	0.0119	13.686	62628.2	12.0144	0.00118	13.3125	72207.2
				-0.00641	-0.000216408	15.0546	37084	-0.01553	0.0123	13.6901	62563.4	12.0185	0.00115	13.3166	72228.9
				-0.00232	-0.000257989	15.0587	37095.6	-0.01143	0.01266	13.6942	62493.7	12.0226	0.00127	13.3207	72230.1
				0.00178	-0.000292006	15.0628	37118.7	-0.00734	0.013	13.6983	62425.5	12.0267	0.00147	13.3247	72208.6
				0.00587	-0.000315849	15.0669	37143.3	-0.00324	0.01331	13.7024	62362.9	12.0308	0.00167	13.3288	72162.4
				0.00997	-0.000329909	15.071	37153.8	0.0008531	0.0136	13.7065	62299.7	12.0349	0.00184	13.3329	72116.2
				0.01406	-0.000345568	15.0751	37153.8	0.00495	0.01387	13.7105	62234.7	12.0389	0.00189	13.337	72082.9
				0.01816	-0.000368991	15.0792	37151.7	0.00904	0.01413	13.7146	62171.6	12.043	0.0019	13.3411	72039.9
				0.02225	-0.000389911	15.0833	37154.8	0.01314	0.01439	13.7187	62112.4	12.0471	0.00195	13.3452	71996.4
				0.02635	-0.000395212	15.0874	37163.3	0.01723	0.01463	13.7228	62053.7	12.0512	0.00202	13.3493	71958
				0.03044	-0.000388638	15.0915	37174.2	0.02133	0.01487	13.7269	61992.5	12.0553	0.00206	13.3534	71940.7
				0.03454	-0.000379588	15.0955	37188.2	0.02542	0.01511	13.731	61930.4	12.0594	0.00208	13.3575	71952
				0.03863	-0.000370482	15.0997	37200.4	0.02952	0.01535	13.7351	61876.1	12.0635	0.00194	13.3616	71958.1
				0.04273	-0.000353369	15.1037	37210.2	0.03361	0.01561	13.7392	61825.5	12.0676	0.00175	13.3657	71961.2
				0.04682	-0.000327168	15.1078	37220.1	0.03771	0.01589	13.7433	61781.9	12.0717	0.00159	13.3698	71951.1
				0.05092	-0.00029729	15.1119	37231.3	0.0418	0.01615	13.7474	61744.7	12.0758	0.00149	13.3739	71929.3
				0.05501	-0.000253282	15.116	37242.1	0.0459	0.01641	13.7515	61688.5	12.0799	0.00138	13.378	71901.1
				0.05911	-0.000182548	15.1201	37251.5	0.04999	0.01663	13.7556	61624.2	12.084	0.00126	13.3821	71863.5
				0.0632	-8.33887e-05	15.1242	37257.8	0.05409	0.01681	13.7597	61570.4	12.0881	0.00116	13.3862	71834.6
				0.0673	2.09781e-05	15.1283	37260.8	0.05818	0.01693	13.7638	61520.2	12.0922	0.00109	13.3903	71809.9
				0.07139	0.000111496	15.1324	37263.3	0.06228	0.01704	13.7679	61469.1	12.0963	0.00109	13.3944	71776.6
				0.07549	0.00016371	15.1365	37266.8	0.06637	0.01714	13.772	61410.7	12.1004	0.00114	13.3985	71739.8
				0.07958	0.000193967	15.1406	37269.1	0.07047	0.01724	13.7761	61353.3	12.1045	0.00122	13.4025	71707.1
				0.08367	0.000225442	15.1447	37269	0.07456	0.01733	13.7802	61304.1	12.1086	0.00127	13.4067	71674.4
				0.08777	0.000248919	15.1488	37267	0.07866	0.01742	13.7843	61260.3	12.1127	0.00129	13.4107	71641.7
				0.09186	0.000234318	15.1529	37267	0.08275	0.01753	13.7883	61221	12.1167	0.00136	13.4148	71598.8
				0.09596	0.000186553	15.157	37273.3	0.08685	0.01765	13.7925	61175.9	12.1209	0.00149	13.4189	71552.5
				0.10005	0.000139007	15.1611	37292.3	0.09094	0.01776	13.7965	61141.2	12.1249	0.00154	13.423	71510.8
				0.10415	9.617e-05	15.1652	37294.9	0.09504	0.01785	13.8006	61095.8	12.129	0.00148	13.4271	71467.8
				0.10824	6.1231e-05	15.1693	37283.2	0.09913	0.01791	13.8047	61045.5	12.1331	0.00133	13.4312	71448
				0.11234	3.72517e-05	15.1733	37276.5	0.10323	0.01793	13.8088	61005.7	12.1372	0.00118	13.4353	71439.9
				0.11643	2.14207e-05	15.1775	37268.7	0.10732	0.01795	13.8129	60961.7	12.1413	0.00112	13.4394	71433.2
				0.12053	1.09603e-05	15.1815	37259.9	0.11142	0.01799	13.817	60910.1	12.1454	0.00119	13.4435	71423.8
				0.12462	1.50564e-06	15.1856	37254.3	0.11551	0.01804	13.8211	60855.5	12.1495	0.00128	13.4476	71423.3
				0.12872	-1.05257e-05	15.1897	37251.7	0.1196	0.0181	13.8252	60807.2	12.1536	0.00136	13.4517	71436.5
				0.13281	-2.6641e-05	15.1938	37247.3	0.1237	0.01813	13.8293	60775.6	12.1577	0.00137	13.4558	71450.5
				0.13691	-5.6032e-05	15.1979	37237.6	0.12779	0.01816	13.8334	60761.1	12.1618	0.00124	13.4599	71460.2
				0.141	-8.86465e-05	15.202	37223.1	0.13189	0.0182	13.8375	60731.5	12.1659	0.00104	13.464	71444.5
				0.1451	-0.000106933	15.2061	37208.2	0.13598	0.01824	13.8416	60675	12.17	0.000853885	13.4681	71404.3
				0.14919	-0.000117814	15.2102	37194.4	0.14008	0.01828	13.8457	60608.5	12.1741	0.000688428	13.4722	71343.6
				0.15329	-0.000129402	15.2143	37181.9	0.14417	0.0183	13.8498	60542.7	12.1782	0.00054248	13.4763	71283.2
				0.15738	-0.000153745	15.2184	37168	0.14827	0.01831	13.8539	60484.7	12.1823	0.000453065	13.4803	71231.7
				0.16148	-0.000188696	15.2225	37151.1	0.15236	0.0183	13.858	60417.9	12.1864	0.000397468	13.4845	71183.8
				0.16557	-0.000222945	15.2266	37133.8	0.15646	0.01828	13.8621	60350.2	12.1905	0.00035696	13.4885	71140.8
				0.16967	-0.000260791	15.2307	37118.1	0.16055	0.01825	13.8662	60290.5	12.1946	0.000425543	13.4926	71091.6
				0.17376	-0.000272158	15.2348	37103	0.16465	0.01825	13.8703	60227.7	12.1987	0.000534686	13.4967	71033.8
				0.17786	-0.000254071	15.2389	37086.8	0.16874	0.01826	13.8743	60168	12.2027	0.00063411	13.5008	70969.6
				0.18195	-0.000233146	15.243	37069.4	0.17284	0.01833	13.8784	60107.7	12.2068	0.000711421	13.5049	70908.2
				0.18605	-0.000213134	15.2471	37054.6	0.17693	0.01851	13.8825	60047.3	12.2109	0.000780183	13.509	70854.6
				0.19014	-0.000195099	15.2512	37050.4	0.18103	0.01873	13.8866	59995	12.215	0.000809198	13.5131	70821.1
				0.19424	-0.00019932	15.2553	37051.2	0.18512	0.0189	13.8907	59952.8	12.2191	0.000782618	13.5172	70813.2
				0.19833	-0.000209173	15.2593	37042.7	0.18922	0.01898	13.8948	59892.8	12.2232	0.000638566	13.5213	70810.4
				0.20243	-0.000210665	15.2634	37026.8	0.19331	0.019	15.0701	34048.6	12.2273	0.000442821	13.5254	70806.4
				0.20652	-0.000218242	15.2675	37026.5	0.19741	0.01902	15.0741	34042.4	12.2314	0.000292191	13.5295	70791.5
				0.21062	-0.000239917	15.2716	37046.2	0.2015	0.019	15.0782	34046.8	12.2355	0.000172469	13.5336	70742.7
				0.21471	-0.000276037	15.2757	37048.9	0.2056	0.01895	15.0823	34051.9	12.2396	0.000123045	13.5377	70673.7
				0.21881	-0.000308988	15.2798	37032	0.20969	0.0189	15.0864	34054.9	12.2437	0.000169974	13.5418	70607.9
				0.2229	-0.000327522	15.2839	37012.5	0.21379	0.01885	15.0905	34054.1	12.2478	0.000235773	13.5459	70540.6
				0.227	-0.000335492	15.288	36995.7	0.21788	0.0188	15.0946	34045.3	12.2519	0.000285815	13.55	70472.9
				0.23109	-0.000346667	15.2921	36980.3	0.22198	0.01876	15.0987	34032.6	12.256	0.000281241	13.5541	70411.2
				0.23519	-0.000368998	15.2962	36960.6	0.22607	0.01875	15.1028	34020.4	12.2601	0.000247477	13.5582	70334.1
				0.23928	-0.000376476	15.3003	36943.1	0.23017	0.01873	15.1069	34007	12.2642	0.000249016	13.5623	70250.2
				0.24338	-0.000345648	15.3044	36929.4	0.23426	0.01871	15.111	33995	12.2683	0.000303898	13.5663	70176.9
				0.24747	-0.000292984	15.3085	36912	0.23836	0.0187	15.1151	33989.7	12.2724	0.000389052	13.5704	70104.1
				0.25157	-0.000186972	15.3126	36892.5	0.24245	0.01871	15.1192	33984.7	12.2765	0.000460386	13.5745	70034
				0.25566	-5.07039e-05	15.3167	36879.7	0.24655	0.01874	15.1233	33976.7	12.2805	0.000503642	13.5786	69975.3
				0.25976	5.99258e-05	15.3208	36874	0.25064	0.01875	15.1274	33969.7	12.2846	0.000412794	13.5827	69926.9
				0.26385	0.000120978	15.3249	36875.6	0.25474	0.01873	15.1315	33963.9	12.2887	0.000306574	13.5868	69868.2
				0.26795	0.000106257	15.329	36865.8	0.25883	0.01871	15.1356	33959.9	12.2928	0.000221541	13.5909	69808.5
				0.27204	4.99196e-05	15.3331	36843.1	0.26293	0.01869	15.1397	33957.7	12.2969	0.000139581	13.595	69733.1
				0.27613	2.20724e-06			0.26702	0.01867	15.1438	33955.9	12.301	4.98716e-05	13.5991	69638.4
				0.28023	-3.39314e-05			0.27112	0.01868	15.1479	33954.1	12.3051	7.00955e-06	13.6032	69551.3
				0.28432	-6.90301e-05			0.27521	0.0187	15.1519	33951.5	12.3092	0	13.6073	69481.3
				0.28842	-0.000109178			0.27931	0.01871	15.1561	33947.8	12.3133	2.93464e-06	13.6114	69428.9
				0.29251	-0.000174681			0.2834	0.01871	15.1601	33944.4	12.3174	1.16953e-05	13.6155	69365.1
				0.29661	-0.000251303			0.2875	0.0187	15.1642	33942.8	12.3215	2.48299e-05	13.6196	69303.8
				0.3007	-0.000318423			0.29159	0.01868	15.1683	33942.3	12.3256	3.95381e-05	13.6237	69239.1
				0.3048	-0.000378002			0.29569	0.01865	15.1724	33944.6	12.3297	5.37461e-05	13.6278	69168.2
				0.30889	-0.000430647			0.29978	0.01861	15.1765	33948.1	12.3338	6.71178e-05	13.6319	69105.5
				0.31299	-0.000478106			0.30388	0.01858	15.1806	33951.7	12.3379	0.000131104	13.636	69034.1
				0.31708	-0.000508619			0.30797	0.01855	15.1847	33955.7	12.342	0.000576045	13.6401	68950
				0.32118	-0.000524893			0.31206	0.01853	15.1888	33958.5	12.3461	0.00115	13.6441	68872.2
				0.32527	-0.000539071			0.31616	0.01851	15.1929	33960.4	12.3502	0.00168	13.6482	68775.3
				0.32937	-0.000553449			0.32025	0.0185	15.197	33963	12.3543	0.00207	13.6523	68671
				0.33346	-0.000569657			0.32435	0.0185	15.2011	33968.6	12.3583	0.00204	13.6564	68558.4
				0.33756	-0.000593511			0.32844	0.01848	15.2052	33976.3	12.3625	0.00185	13.6605	68460.7
				0.34165	-0.000609911			0.33254	0.01844	15.2093	33981.9	12.3665	0.00186	13.6646	68366.1
				0.34575	-0.000609855			0.33663	0.01841	15.2134	33987.5	12.3706	0.00195	13.6687	68273.7
				0.34984	-0.000606619			0.34073	0.0184	15.2175	33999.4	12.3747	0.00204	13.6728	68199.9
				0.35394	-0.000604903			0.34482	0.0184	15.2216	34026.1	12.3788	0.00213	13.6769	68148
				0.35803	-0.000609636			0.34892	0.01842	15.2257	34037.1	12.3829	0.00222	13.681	68068.6
				0.36213	-0.000619661			0.35301	0.01843	15.2297	34045.3	12.387	0.0023	13.6851	67978
				0.36622	-0.000630543			0.35711	0.01845	15.2339	34047.1	12.3911	0.00232	13.6892	67913.9
				0.37032	-0.000642657			0.3612	0.01844	15.2379	34054.4	12.3952	0.00231	13.6933	67840.4
				0.37441	-0.000659779			0.3653	0.01842	15.242	34064.2	12.3993	0.00227	13.6974	67719.2
				0.37851	-0.000671846			0.36939	0.01841	15.2461	34080.9	12.4034	0.0022	13.7015	67581.1
				0.3826	-0.000676291			0.37349	0.01841	15.2502	34095.7	12.4075	0.0021	13.7056	67461.3
				0.3867	-0.000681323			0.37758	0.01844	15.2543	34102.4	12.4116	0.002	13.7097	67337.9
				0.39079	-0.000687453			0.38168	0.01847	15.2584	34107.7	12.4157	0.0019	13.7138	67212.4
				0.39489	-0.000705321			0.38577	0.0185	15.2625	34114.5	12.4198	0.00183	13.7179	67101.6
				0.39898	-0.000740455			0.38987	0.01852	15.2666	34123.4	12.4239	0.0018	13.7219	67010.1
				0.40308	-0.000775869			0.39396	0.01853	15.2707	34133.7	12.428	0.0018	13.7261	66900
				0.40717	-0.000793071			0.39806	0.01855	15.2748	34142.6	12.4321	0.0018	15.1429	34255
				0.41127	-0.000789962			0.40215	0.01857	15.2789	34151	12.4362	0.0018	15.147	34547.2
				0.41536	-0.000778345			0.40625	0.01857	15.283	34159.2	12.4403	0.0018	15.1511	34535
				0.41946	-0.000766912			0.41034	0.01857	15.2871	34166.1	12.4444	0.00181	15.1552	34531.8
				0.42355	-0.000756397			0.41444	0.01857	15.2912	34177.6	12.4484	0.00186	15.1593	34530.5
				0.42765	-0.000743905			0.41853	0.01854	15.2953	34190.6	12.4525	0.00191	15.1633	34526.4
				0.43174	-0.000727094			0.42263	0.0185	15.2994	34197.1	12.4566	0.00196	15.1675	34530.2
				0.43584	-0.000703257			0.42672	0.01845	15.3035	34199.1	12.4607	0.00199	15.1715	34534
				0.43993	-0.000676774			0.43082	0.0184	15.3076	34204.7	12.4648	0.00205	15.1756	34533.3
				0.44403	-0.000653631			0.43491	0.01834	15.3117	34216.3	12.4689	0.00212	15.1797	34524.6
				0.44812	-0.000645254			0.43901	0.01829	15.3157	34223.8	12.473	0.00222	15.1838	34525.1
				0.45222	-0.000657362			0.4431	0.01824	15.3198	34226.2	12.4771	0.00249	15.1879	34531.1
				0.45631	-0.000673864			0.4472	0.01819	15.3239	34227	12.4812	0.00282	15.192	34534.1
				0.4604	-0.000686659			0.45129	0.01815	15.328	34225.7	12.4853	0.00311	15.1961	34547
				0.4645	-0.000703621			0.45539	0.0181	15.3321	34224.7	12.4894	0.00331	15.2002	34561.4
				0.46859	-0.000729315			0.45948	0.01807	15.3362	34226.8	12.4935	0.0034	15.2043	34567.7
				0.47269	-0.000756126			0.46358	0.01805	15.3403	34230.6	12.4976	0.00337	15.2084	34569.8
				0.47678	-0.000773132			0.46767	0.01805	15.3444	34233.3	12.5017	0.00345	15.2125	34569.5
				0.48088	-0.000777702			0.47177	0.01807	15.3485	34233.9	12.5058	0.00368	15.2166	34570.6
				0.48497	-0.000766064			0.47586	0.01809	15.3526	34231.8	12.5099	0.00392	15.2207	34570.8
				0.48907	-0.000742356			0.47996	0.01811	15.3567	34230.7	12.514	0.00413	15.2248	34565.5
				0.49316	-0.000717278			0.48405	0.01812	15.3608	34230.6	12.5181	0.00427	15.2289	34554.1
				0.49726	-0.000695179			0.48815	0.01811	15.3649	34229.1	12.5221	0.00437	15.233	34538.6
				0.50135	-0.000677169			0.49224	0.01809	15.369	34229.5	12.5262	0.00444	15.2371	34523.9
				0.50545	-0.000676903			0.49633	0.01807	15.3731	34231.7	12.5303	0.00448	15.2412	34509.7
				0.50954	-0.000697863			0.50043	0.01807	15.3772	34233.5	12.5344	0.00452	15.2453	34497.5
				0.51364	-0.000724735			0.50452	0.01808	15.3813	34234.8	12.5385	0.00452	15.2493	34484.8
				0.51773	-0.000749477			0.50862	0.01808	15.3854	34234.4	12.5426	0.00452	15.2534	34486.1
				0.52183	-0.00076567			0.51271	0.01806	15.3895	34234.1	12.5467	0.00454	15.2575	34499.6
				0.52592	-0.000770145			0.51681	0.01804	15.3935	34240.8	12.5508	0.00456	15.2616	34518.9
				0.53002	-0.000770153			0.5209	0.01804	15.3976	34250.3	12.5549	0.0046	15.2657	34531.4
				0.53411	-0.000770916			0.525	0.01805	15.4017	34249.7	12.559	0.0048	15.2698	34531.9
				0.53821	-0.000761674			0.52909	0.01807	15.4058	34239.5	12.5631	0.00512	15.2739	34520.6
				0.5423	-0.000741102			0.53319	0.01808	15.4099	34227.9	12.5672	0.00544	15.278	34512.5
				0.5464	-0.000725579			0.53728	0.01808	15.414	34217.2	12.5713	0.00574	15.2821	34511.2
				0.55049	-0.000722704			0.54138	0.01808	15.4181	34205.5	12.5754	0.006	15.2862	34507.9
				0.55459	-0.00073821			0.54547	0.01807	15.4222	34195	12.5795	0.00607	15.2903	34524.7
				0.55868	-0.00076314			0.54957	0.01806	15.4263	34188.6	12.5836	0.00607	15.2944	34549
				0.56278	-0.000779115			0.55366	0.01805	15.4304	34191.5	12.5877	0.00638	15.2985	34584.8
				0.56687	-0.000786247			0.55776	0.01804	15.4345	34195	12.5918	0.00677	15.3026	34600.8
				0.57097	-0.00079827			0.56185	0.01802	15.4386	33995.2	12.5959	0.00709	15.3067	34582.8
				0.57506	-0.000822819			0.56595	0.01799			12.5999	0.00722	15.3108	34566.2
				0.57916	-0.000844682			0.57004	0.01797			12.6041	0.0073	15.3149	34557.3
				0.58325	-0.000848037			0.57414	0.01793			12.6081	0.00737	15.319	34551.1
				0.58735	-0.00083969			0.57823	0.0179			12.6122	0.00743	15.3231	34547
				0.59144	-0.00082801			0.58233	0.01787			12.6163	0.00751	15.3271	34550.9
				0.59554	-0.000816667			0.58642	0.01784			12.6204	0.0076	15.3313	34558.3
				0.59963	-0.000808664			0.59052	0.01781			12.6245	0.00767	15.3353	34564.5
				0.60373	-0.000807271			0.59461	0.01778			12.6286	0.00772	15.3394	34564.6
				0.60782	-0.000811451			0.59871	0.01775			12.6327	0.00776	15.3435	34569.1
				0.61192	-0.000814194			0.6028	0.01772			12.6368	0.0079	15.3476	34571.9
				0.61601	-0.000798891			0.6069	0.0177			12.6409	0.00809	15.3517	34560
				0.62011	-0.000770961			0.61099	0.01768			12.645	0.00824	15.3558	34546.3
				0.6242	-0.000745747			0.61509	0.01765	--	--	12.6491	0.00832	15.3599	34544.3
				0.6283	-0.000725542			0.61918	0.01762	--	--	12.6532	0.0084	15.364	34555.8
				0.63239	-0.000721902			0.62328	0.01758	--	--	12.6573	0.00849	15.3681	34573.8
				0.63649	-0.000727665			0.62737	0.01754	--	--	12.6614	0.00857	15.3722	34607.5
				0.64058	-0.000732548			0.63147	0.0175	--	--	12.6655	0.00864	15.3763	34648.7
				0.64468	-0.000739508			0.63556	0.01746	--	--	12.6696	0.00866	15.3804	34700.3
				0.64877	-0.000751557			0.63966	0.01746	--	--	12.6737	0.00867	15.3845	34708.5
				0.65286	-0.000773306			0.64375	0.01749	--	--	12.6778	0.0087	15.3886	34706.7
				0.65696	-0.000788069			0.64785	0.0175	--	--	12.6819	0.00875	15.3927	34725.2
				0.66105	-0.000776268			0.65194	0.0175	--	--	12.6859	0.0088	15.3968	34737.2
				0.66515	-0.000749974			0.65604	0.01749	--	--	12.69	0.00886	15.4009	34719.6
				0.66924	-0.000725003			0.66013	0.01749	--	--	12.6941	0.00891	15.4049	34693.1
				0.67334	-0.000703347			0.66423	0.01749	--	--	12.6982	0.00897	15.4091	34670.9
				0.67743	-0.000684102			0.66832	0.01748	--	--	12.7023	0.00904	15.4131	34674.3
				0.68153	-0.000676022			0.67242	0.01746	--	--	12.7064	0.00912	15.4172	34659.5
				0.68562	-0.00068989			0.67651	0.01744	--	--	12.7105	0.00919	15.4213	34642.9
				0.68972	-0.000713809			0.68061	0.01743	--	--	12.7146	0.00929	15.4254	34626.6
				0.69381	-0.000735449			0.6847	0.0174	--	--	12.7187	0.00939	15.4295	34601.9
				0.69791	-0.000750987			0.68879	0.01737	--	--	12.7228	0.00949	15.4336	34616.7
				0.702	-0.000757921			0.69289	0.01734	--	--	12.7269	0.00958	15.4377	34662.5
				0.7061	-0.00075743			0.69698	0.01733	--	--	12.731	0.0097	15.4418	34678.6
				0.71019	-0.00075417			0.70108	0.01733	--	--	12.7351	0.00984	15.4459	34679.2
				0.71429	-0.000751983			0.70517	0.01733	--	--	12.7392	0.00998	15.45	34690.4
				0.71838	-0.000756947			0.70927	0.01733	--	--	12.7433	0.01012	15.4541	34687.8
				0.72248	-0.000758425			0.71336	0.0173	--	--	12.7474	0.0103
				0.72657	-0.000753237			0.71746	0.01726			12.7515	0.01058
				0.73067	-0.000750979			0.72155	0.01722			12.7556	0.01093
				0.73476	-0.0007598			0.72565	0.01719			12.7597	0.01128
				0.73886	-0.00077188			0.72974	0.01718			12.7637	0.0116
				0.74295	-0.000780211			0.73384	0.01718			12.7678	0.01189
				0.74705	-0.000790337			0.73793	0.01718			12.7719	0.01216
				0.75114	-0.00080352			0.74203	0.01717			12.776	0.01238
				0.75524	-0.000821044			0.74612	0.01716			12.7801	0.01262
				0.75933	-0.00084285			0.75022	0.01713			12.7842	0.01287
				0.76343	-0.000878032			0.75431	0.0171			12.7883	0.01312
				0.76752	-0.000921052			0.75841	0.01709			12.7924	0.01347
				0.77162	-0.000947462			0.7625	0.0171			12.7965	0.01401
				0.77571	-0.000957494			0.7666	0.01711			12.8006	0.0146
				0.77981	-0.000961253			0.77069	0.0171			12.8047	0.01518
				0.7839	-0.000958255			0.77479	0.01709			12.8088	0.01575
				0.788	-0.000950692			0.77888	0.01705			12.8129	0.0163
				0.79209	-0.000941121			0.78298	0.01702			12.817	0.01681
				0.79619	-0.00092942			0.78707	0.017			12.8211	0.01739
				0.80028	-0.000914376			0.79117	0.01698			12.8252	0.01801
				0.80438	-0.000900656			0.79526	0.01697			12.8293	0.01861
				0.80847	-0.000892969			0.79936	0.01695			12.8334	0.0192
				0.81257	-0.000901159			0.80345	0.01693			12.8375	0.01981
				0.81666	-0.00092755			0.80755	0.01693			12.8415	0.02052
				0.82076	-0.000945112			0.81164	0.01695			12.8456	0.02128
				0.82485	-0.000937361			0.81574	0.01698			12.8497	0.02201
				0.82895	-0.00091706			0.81983	0.01701			12.8538	0.02272
				0.83304	-0.000898757			0.82393	0.01704			12.8579	0.02341
				0.83714	-0.000886675			0.82802	0.01703			12.862	0.02414
				0.84123	-0.000882727			0.83212	0.017			12.8661	0.02495
				0.84532	-0.000888937			0.83621	0.01699			12.8702	0.02586
				0.84942	-0.000888965			0.84031	0.01698			12.8743	0.02683
				0.85351	-0.000826769			0.8444	0.01699			12.8784	0.02785
				0.85761	-0.000733178			0.8485	0.01701			12.8825	0.02896
				0.8617	-0.000666808			0.85259	0.01704			12.8866	0.03011
				0.8658	-0.000643486			0.85669	0.01707			12.8907	0.03124
				0.86989	-0.000655442			0.86078	0.01708			12.8948	0.03242
				0.87399	-0.000681482			0.86488	0.01706			12.8989	0.03369
				0.87808	-0.00071014			0.86897	0.01703			12.903	0.03503
				0.88218	-0.000736707			0.87306	0.017			12.9071	0.03642
				0.88627	-0.000765094			0.87716	0.01698			12.9112	0.03788
				0.89037	-0.00079795			0.88125	0.01697			12.9153	0.03953
				0.89446	-0.0008319			0.88535	0.01697			12.9193	0.04136
				0.89856	-0.00086368			0.88944	0.01699			12.9235	0.04336
				0.90265	-0.000894953			0.89354	0.01699			12.9275	0.04536
				0.90675	-0.000917494			0.89763	0.01699			12.9316	0.04726
				0.91084	-0.000925101			0.90173	0.01697			12.9357	0.04922
				0.91494	-0.00091927			0.90582	0.01696			12.9398	0.05133
				0.91903	-0.000893204			0.90992	0.01696			12.9439	0.0535
				0.92313	-0.000857637			0.91401	0.01697			12.948	0.05599
				0.92722	-0.000827532			0.91811	0.01698			12.9521	0.05857
				0.93132	-0.000807392			0.9222	0.01699			12.9562	0.06106
				0.93541	-0.00080724			0.9263	0.01699			12.9603	0.06347
				0.93951	-0.000811588			0.93039	0.01699			12.9644	0.06605
				0.9436	-0.000808283			0.93449	0.01699			12.9685	0.06879
				0.9477	-0.00080737			0.93858	0.01701			12.9726	0.07169
				0.95179	-0.000812666			0.94268	0.01701			12.9767	0.07469
				0.95589	-0.000830107			0.94677	0.01699			12.9808	0.07772
				0.95998	-0.000841178			0.95087	0.01695			12.9849	0.08089
				0.96408	-0.000824739			0.95496	0.01691			12.989	0.08436
				0.96817	-0.000797252			0.95906	0.01687			12.9931	0.08789
				0.97227	-0.000773085			0.96315	0.01684			12.9972	0.09139
				0.97636	-0.000762811			0.96725	0.01683			13.0013	0.09502
				0.98046	-0.000763562			0.97134	0.01681			13.0053	0.09906
				0.98455	-0.000758972			0.97544	0.0168			13.0094	0.10311
				0.98865	-0.000752037			0.97953	0.01677			13.0135	0.10718
				0.99274	-0.000749503			0.98363	0.01673			13.0176	0.11149
				0.99684	-0.000755902			0.98772	0.01668			13.0217	0.11626
				1.00093	-0.000775802			0.99182	0.01665			13.0258	0.12101
				1.00503	-0.000803001			0.99591	0.01666			13.0299	0.12555
				1.00912	-0.000829872			1.00001	0.01669			13.034	0.13035
				1.01322	-0.000856782			1.0041	0.01671			13.0381	0.13541
				1.01731	-0.000885417			1.0082	0.01672			13.0422	0.14039
				1.02141	-0.000906883			1.01229	0.01672			13.0463	0.14556
				1.0255	-0.000912599			1.01639	0.01672			13.0504	0.15115
				1.0296	-0.000909668			1.02048	0.01673			13.0545	0.1568
				1.03369	-0.000905068			1.02458	0.01674			13.0586	0.16237
				1.03778	-0.000898703			1.02867	0.01675			13.0627	0.1681
				1.04188	-0.000890505			1.03277	0.01676			13.0668	0.17407
				1.04597	-0.000880359			1.03686	0.01676			13.0709	0.18018
				1.05007	-0.000867812			1.04096	0.01674			13.075	0.18653
				1.05416	-0.000854384			1.04505	0.01673			13.0791	0.19301
				1.05826	-0.000844035			1.04915	0.01673			13.0831	0.19958
				1.06235	-0.000838685			1.05324	0.01673			13.0872	0.20633
				1.06645	-0.000842933			1.05734	0.01673			13.0913	0.21325
				1.07054	-0.000834766			1.06143	0.01673			13.0954	0.22021
				1.07464	-0.000811281			1.06552	0.0167			13.0995	0.22731
				1.07873	-0.000790319			1.06962	0.01667			13.1036	0.23462
				1.08283	-0.000772918			1.07371	0.01667			13.1077	0.24213
				1.08692	-0.000762557			1.07781	0.01671			13.1118	0.24977
				1.09102	-0.000768694			1.0819	0.01678			13.1159	0.25758
				1.09511	-0.000785868			1.086	0.01683			13.12	0.26548
				1.09921	-0.000790488			1.09009	0.01686			13.1241	0.27371
				1.1033	-0.000783759			1.09419	0.01685			13.1282	0.28222
				1.1074	-0.000778207			1.09828	0.01681			13.1323	0.29118
				1.11149	-0.000774828			1.10238	0.01678			13.1364	0.30002
				1.11559	-0.000774366			1.10647	0.01677			13.1405	0.30869
				1.11968	-0.000772021			1.11057	0.01676			13.1446	0.31752
				1.12378	-0.00077031			1.11466	0.01676			13.1487	0.32656
				1.12787	-0.000775489			1.11876	0.01675			13.1528	0.33581
				1.13197	-0.000790184			1.12285	0.01673			13.1569	0.34517
				1.13606	-0.000808824			1.12695	0.01671			13.1609	0.35449
				1.14016	-0.000824378			1.13104	0.01671			13.1651	0.36392
				1.14425	-0.000837173			1.13514	0.01671			13.1691	0.37387
				1.14835	-0.000848187			1.13923	0.01671			13.1732	0.38387
				1.15244	-0.00085814			1.14333	0.0167			13.1773	0.3937
				1.15654	-0.000862537			1.14742	0.01668			13.1814	0.40378
				1.16063	-0.000860353			1.15152	0.01668			13.1855	0.41407
				1.16473	-0.000857871			1.15561	0.01669			13.1896	0.42425
				1.16882	-0.000858207			1.15971	0.01671			13.1937	0.43435
				1.17292	-0.000863422			1.1638	0.01672			13.1978	0.44473
				1.17701	-0.0008635			1.1679	0.0167			13.2019	0.45533
				1.18111	-0.0008162			1.17199	0.01668			13.206	0.46597
				1.1852	-0.000690508			1.17609	0.01666			13.2101	0.47662
				1.1893	-0.000546698			1.18018	0.01664			13.2142	0.48738
				1.19339	-0.000438933			1.18428	0.01661			13.2183	0.49806
				1.19749	-0.000364944			1.18837	0.01658			13.2224	0.50869
				1.20158	-0.000343227			1.19247	0.01655			13.2265	0.51933
				1.20568	-0.000369089			1.19656	0.01652			13.2306	0.53002
				1.20977	-0.000418391			1.20066	0.01649			13.2347	0.54082
				1.21387	-0.000467446			1.20475	0.01648			13.2388	0.55177
				1.21796	-0.000502522			1.20885	0.01648			13.2429	0.56275
				1.22206	-0.000529768			1.21294	0.01648			13.247	0.57364
				1.22615	-0.000554337			1.21704	0.01647			13.251	0.58469
				1.23024	-0.000578375			1.22113	0.01643			13.2551	0.59583
				1.23434	-0.000604236			1.22523	0.01639			13.2592	0.60685
				1.23843	-0.000633825			1.22932	0.01637			13.2633	0.61785
				1.24253	-0.000662623			1.23342	0.01634			13.2674	0.629
				1.24662	-0.000687239			1.23751	0.01632			13.2715	0.64016
				1.25072	-0.000710241			1.24161	0.0163			13.2756	0.65114
				1.25481	-0.000733512			1.2457	0.01628			13.2797	0.66174
				1.25891	-0.000758687			1.24979	0.01627			13.2838	0.67218
				1.263	-0.000780919			1.25389	0.01625			13.2879	0.68267
				1.2671	-0.00079464			1.25798	0.01622			13.292	0.69323
				1.27119	-0.000794397			1.26208	0.01621			13.2961	0.70373
				1.27529	-0.000781676			1.26617	0.0162			13.3002	0.71395
				1.27938	-0.000770321			1.27027	0.0162			13.3043	0.72402
				1.28348	-0.000767224			1.27436	0.01621			13.3084	0.73415
				1.28757	-0.000773624			1.27846	0.01622			13.3125	0.7443
				1.29167	-0.000774792			1.28255	0.01622			13.3166	0.75421
				1.29576	-0.000766058			1.28665	0.01623			13.3207	0.76404
				1.29986	-0.000756989			1.29074	0.01622			13.3247	0.77369
				1.30395	-0.000749087			1.29484	0.01621			13.3288	0.78305
				1.30805	-0.000742735			1.29893	0.0162			13.3329	0.79227
				1.31214	-0.000747058			1.30303	0.0162			13.337	0.80145
				1.31624	-0.000776338			1.30712	0.01623			13.3411	0.81039
				1.32033	-0.000819275			1.31122	0.01628			13.3452	0.81915
				1.32443	-0.000852559			1.31531	0.01638			13.3493	0.82778
				1.32852	-0.000876761			1.31941	0.01651			13.3534	0.83632
				1.33262	-0.000900109			1.3235	0.01661			13.3575	0.84485
				1.33671	-0.000923561			1.3276	0.01666			13.3616	0.85323
				1.34081	-0.000948065			1.33169	0.01666			13.3657	0.86138
				1.3449	-0.00096576			1.33579	0.01662			13.3698	0.8692
				1.349	-0.000973691			1.33988	0.01664			13.3739	0.87676
				1.35309	-0.000977891			1.34398	0.01672			13.378	0.88412
				1.35719	-0.000980809			1.34807	0.01679			13.3821	0.8912
				1.36128	-0.000983552			1.35217	0.01682			13.3862	0.89812
				1.36538	-0.00098645			1.35626	0.01682			13.3903	0.90491
				1.36947	-0.000994379			1.36036	0.01681			13.3944	0.91146
				1.37357	-0.001			1.36445	0.01678			13.3985	0.91772
				1.37766	-0.000999557			1.36855	0.01674			13.4025	0.92379
				1.38176	-0.000998586			1.37264	0.01669			13.4067	0.92961
				1.38585	-0.00099974			1.37674	0.01661			13.4107	0.93519
				1.38995	-0.001			1.38083	0.01653			13.4148	0.94048
				1.39404	-0.00101			1.38493	0.01647			13.4189	0.94554
				1.39814	-0.001			1.38902	0.01643			13.423	0.95037
				1.40223	-0.000983727			1.39312	0.0164			13.4271	0.95497
				1.40633	-0.000956354			1.39721	0.01636			13.4312	0.95945
				1.41042	-0.000913628			1.40131	0.01634			13.4353	0.96379
				1.41451	-0.000861486			1.4054	0.01633			13.4394	0.96795
				1.41861	-0.000820466			1.4095	0.01632			13.4435	0.97188
				1.4227	-0.000797998			1.41359	0.0163			13.4476	0.97556
				1.4268	-0.000786341			1.41769	0.01628			13.4517	0.97898
				1.43089	-0.000790392			1.42178	0.01624			13.4558	0.98215
				1.43499	-0.000800712			1.42588	0.01619			13.4599	0.98508
				1.43908	-0.000807401			1.42997	0.01616			13.464	0.98769
				1.44318	-0.00081669			1.43407	0.01615			13.4681	0.98999
				1.44727	-0.000830272			1.43816	0.01615			13.4722	0.99199
				1.45137	-0.000840042			1.44225	0.01614			13.4763	0.99378
				1.45546	-0.000827963			1.44635	0.01611			13.4803	0.99537
				1.45956	-0.000798024			1.45044	0.01607			13.4845	0.99674
				1.46365	-0.000765945			1.45454	0.01603			13.4885	0.99792
				1.46775	-0.000736082			1.45863	0.01601			13.4926	0.9988
				1.47184	-0.000720705			1.46273	0.01602			13.4967	0.99943
				1.47594	-0.000729574			1.46682	0.01608			13.5008	0.99981
				1.48003	-0.000747293			1.47092	0.01615			13.5049	1
				1.48413	-0.000762722			1.47501	0.01621			13.509	1
				1.48822	-0.000777426			1.47911	0.01624			13.5131	0.99991
				1.49232	-0.000791669			1.4832	0.01625			13.5172	0.99975
				1.49641	-0.000805617			1.4873	0.01624			13.5213	0.99941
				1.50051	-0.00081924			1.49139	0.01624			13.5254	0.99893
				1.5046	-0.000830187			1.49549	0.01623			13.5295	0.99814
				1.5087	-0.000839181			1.49958	0.01621			13.5336	0.99695
				1.51279	-0.000848673			1.50368	0.01616			13.5377	0.99546
				1.51689	-0.000863475			1.50777	0.0161			13.5418	0.99376
				1.52098	-0.000871135			1.51187	0.01607			13.5459	0.99188
				1.52508	-0.000868243			1.51596	0.01608			13.55	0.98981
				1.52917	-0.000866369			1.52006	0.01611			13.5541	0.98759
				1.53327	-0.000866741			1.52415	0.0161			13.5582	0.98511
				1.53736	-0.000864287			1.52825	0.01608			13.5623	0.98246
				1.54146	-0.000860401			1.53234	0.01605			13.5663	0.97975
				1.54555	-0.000860079			1.53644	0.01601			13.5704	0.97683
				1.54965	-0.000872499			1.54053	0.01597			13.5745	0.97375
				1.55374	-0.0008942			1.54463	0.01597			13.5786	0.97062
				1.55784	-0.000914888			1.54872	0.01598			13.5827	0.96741
				1.56193	-0.000936314			1.55282	0.01598			13.5868	0.96394
				1.56603	-0.000943369			1.55691	0.01598			13.5909	0.96036
				1.57012	-0.000935028			1.56101	0.01598			13.595	0.95655
				1.57422	-0.000926543			1.5651	0.01598			13.5991	0.95248
				1.57831	-0.000920597			1.5692	0.01596			13.6032	0.94837
				1.58241	-0.000918094			1.57329	0.01594			13.6073	0.94426
				1.5865	-0.000927482			1.57739	0.01591			13.6114	0.94005
				1.5906	-0.000945583			1.58148	0.01589			13.6155	0.93558
				1.59469	-0.000956945			1.58558	0.01586			13.6196	0.93104
				1.59879	-0.000956077			1.58967	0.01582			13.6237	0.92638
				1.60288	-0.000949196			1.59377	0.0158			13.6278	0.92162
				1.60697	-0.000940727			1.59786	0.01578			13.6319	0.91681
				1.61107	-0.000931935			1.60196	0.01575			13.636	0.91186
				1.61516	-0.000924454			1.60605	0.01572			13.6401	0.90678
				1.61926	-0.000918554			1.61015	0.0157			13.6441	0.90164
				1.62335	-0.000905855			1.61424	0.01568			13.6482	0.89629
				1.62745	-0.000883949			1.61834	0.01566			13.6523	0.89081
				1.63154	-0.000869364			1.62243	0.01564			13.6564	0.88523
				1.63564	-0.000871894			1.62652	0.01561			13.6605	0.87965
				1.63973	-0.000878279			1.63062	0.01559			13.6646	0.87401
				1.64383	-0.0008724			1.63471	0.01559			13.6687	0.86834
				1.64792	-0.000860401			1.63881	0.01561			13.6728	0.8627
				1.65202	-0.000851454			1.6429	0.01562			13.6769	0.85717
				1.65611	-0.000849648			1.647	0.01563			13.681	0.85138
				1.66021	-0.000855888			1.65109	0.01561			13.6851	0.84547
				1.6643	-0.000867475			1.65519	0.01557			13.6892	0.83974
				1.6684	-0.000881835			1.65928	0.01553			13.6933	0.83401
				1.67249	-0.000889763			1.66338	0.0155			13.6974	0.82789
				1.67659	-0.000891043			1.66747	0.0155			13.7015	0.82159
				1.68068	-0.000891754			1.67157	0.01552			13.7056	0.81541
				1.68478	-0.000892511			1.67566	0.01556			13.7097	0.80916
				1.68887	-0.000883947			1.67976	0.0156			13.7138	0.8028
				1.69297	-0.000870835			1.68385	0.01563			13.7179	0.79648
				1.69706	-0.00086444			1.68795	0.01565			13.7219	0.79027
				1.70116	-0.000870404			1.69204	0.01568			13.7261	0.78402
				1.70525	-0.000895715			1.69614	0.01572			13.7301	0.77765
				1.70935	-0.000929803			1.70023	0.01575			13.7342	0.77138
				1.71344	-0.000956496			1.70433	0.01575			13.7383	0.76519
				1.71754	-0.000971481			1.70842	0.01572			13.7424	0.75882
				1.72163	-0.000978451			1.71252	0.01566			13.7465	0.75244
				1.72573	-0.000976508			1.71661	0.01562			13.7506	0.74604
				1.72982	-0.000967493			1.72071	0.01564			13.7547	0.7396
				1.73392	-0.000957756			1.7248	0.01567			13.7588	0.73308
				1.73801	-0.000953969			1.7289	0.01568			13.7629	0.72674
				1.74211	-0.000960242			1.73299	0.01567			13.767	0.72052
				1.7462	-0.000968844			1.73709	0.01565			13.7711	0.71408
				1.7503	-0.000975241			1.74118	0.01563			13.7752	0.70756
				1.75439	-0.000981886			1.74528	0.01561			13.7793	0.70115
				1.75849	-0.000989356			1.74937	0.01561			13.7834	0.69467
				1.76258	-0.000990948			1.75347	0.0156			13.7875	0.68814
				1.76668	-0.000987342			1.75756	0.01559			13.7916	0.68176
				1.77077	-0.00098433			1.76166	0.01557			13.7957	0.67546
				1.77487	-0.000983436			1.76575	0.01554			13.7998	0.66905
				1.77896	-0.000977698			1.76985	0.01553			13.8039	0.66274
				1.78306	-0.00096827			1.77394	0.01552			13.8079	0.65645
				1.78715	-0.000962517			1.77804	0.0155			13.812	0.65021
				1.79125	-0.00096186			1.78213	0.01547			13.8161	0.64415
				1.79534	-0.000951393			1.78623	0.01543			13.8202	0.6382
				1.79943	-0.000929512			1.79032	0.01539			13.8243	0.63217
				1.80353	-0.000913869			1.79442	0.01536			13.8284	0.62616
				1.80762	-0.000909618			1.79851	0.01533			13.8325	0.62016
				1.81172	-0.000912535			1.80261	0.0153			13.8366	0.61408
				1.81581	-0.000908247			1.8067	0.01527			13.8407	0.608
				1.81991	-0.000901283			1.8108	0.01525			13.8448	0.60196
				1.824	-0.000903846			1.81489	0.01524			13.8489	0.59593
				1.8281	-0.000922381			1.81898	0.01522			13.853	0.59011
				1.83219	-0.000948138			1.82308	0.01521			13.8571	0.58455
				1.83629	-0.000964244			1.82717	0.01519			13.8612	0.57884
				1.84038	-0.000967811			1.83127	0.01518			13.8653	0.57298
				1.84448	-0.000964685			1.83536	0.01515			13.8694	0.56713
				1.84857	-0.000960369			1.83946	0.01512			13.8735	0.56141
				1.85267	-0.000960126			1.84355	0.01508			13.8776	0.55572
				1.85676	-0.000967698			1.84765	0.01505			13.8817	0.55006
				1.86086	-0.00098079			1.85174	0.01501			13.8857	0.54442
				1.86495	-0.000993574			1.85584	0.01498			13.8898	0.53886
				1.86905	-0.001			1.85993	0.01495			13.8939	0.53336
				1.87314	-0.00101			1.86403	0.01494			13.898	0.52795
				1.87724	-0.00101			1.86812	0.01492			13.9021	0.52263
				1.88133	-0.00101			1.87222	0.01491			13.9062	0.51737
				1.88543	-0.000992147			1.87631	0.01488			13.9103	0.51217
				1.88952	-0.000960575			1.88041	0.01484			13.9144	0.50718
				1.89362	-0.000931892			1.8845	0.01481			13.9185	0.50213
				1.89771	-0.000913113			1.8886	0.01481			13.9226	0.49699
				1.90181	-0.000910238			1.89269	0.01479			13.9267	0.49192
				1.9059	-0.000917798			1.89679	0.01477			13.9308	0.48699
				1.91	-0.00092596			1.90088	0.01474			13.9349	0.48224
				1.91409	-0.000937869			1.90498	0.01471			13.939	0.47749
				1.91819	-0.000948373			1.90907	0.0147			13.9431	0.47281
				1.92228	-0.000956143			1.91317	0.01469			13.9472	0.46816
				1.92638	-0.000966125			1.91726	0.01469			13.9513	0.46343
				1.93047	-0.000980248			1.92136	0.01468			13.9554	0.45874
				1.93457	-0.000995459			1.92545	0.01466			13.9595	0.45423
				1.93866	-0.00101			1.92955	0.01463			13.9635	0.44987
				1.94276	-0.00102			1.93364	0.0146			13.9677	0.4456
				1.94685	-0.00104			1.93774	0.01456			13.9717	0.44134
				1.95095	-0.00105			1.94183	0.01454			13.9758	0.43702
				1.95504	-0.00105			1.94593	0.01455			13.9799	0.43266
				1.95914	-0.00105			1.95002	0.01456			13.984	0.42832
				1.96323	-0.00104			1.95412	0.01457			13.9881	0.42411
				1.96733	-0.00102			1.95821	0.01457			13.9922	0.42005
				1.97142	-0.001			1.96231	0.01458			13.9963	0.41606
				1.97552	-0.000987233			1.9664	0.01457			14.0004	0.41211
				1.97961	-0.000982305			1.9705	0.01456			14.0045	0.40811
				1.98371	-0.000991069			1.97459	0.01453			14.0086	0.40409
				1.9878	-0.000999173			1.97869	0.01451			14.0127	0.40011
				1.99189	-0.001			1.98278	0.01448			14.0168	0.3962
				1.99599	-0.00101			1.98688	0.01444			14.0209	0.39243
				2.00008	-0.000994834			1.99097	0.01442			14.025	0.38878
				2.00418	-0.000952839			1.99507	0.0144			14.0291	0.38519
				2.00827	-0.000914506			1.99916	0.01439			14.0332	0.38158
				2.01237	-0.000887775			2.00325	0.01439			14.0373	0.37807
				2.01646	-0.000870038			2.00735	0.0144			14.0413	0.37467
				2.02056	-0.000872989			2.01144	0.0144			14.0455	0.37127
				2.02465	-0.000892027			2.01554	0.0144			14.0495	0.36783
				2.02875	-0.000903653			2.01963	0.0144			14.0536	0.36446
				2.03284	-0.000905744			2.02373	0.0144			14.0577	0.3612
				2.03694	-0.000910946			2.02782	0.01439			14.0618	0.35781
				2.04103	-0.000925648			2.03192	0.0144			14.0659	0.35438
				2.04513	-0.000942529			2.03601	0.01441			14.07	0.35102
				2.04922	-0.000957138			2.04011	0.01442			14.0741	0.34778
				2.05332	-0.000971021			2.0442	0.01443			14.0782	0.34465
				2.05741	-0.000985292			2.0483	0.01443			14.0823	0.34161
				2.06151	-0.00099704			2.05239	0.01442			14.0864	0.33869
				2.0656	-0.001			2.05649	0.01442			14.0905	0.33579
				2.0697	-0.001			2.06058	0.01442			14.0946	0.33278
				2.07379	-0.00101			2.06468	0.01441			14.0987	0.32978
				2.07789	-0.00101			2.06877	0.01441			14.1028	0.32689
				2.08198	-0.00102			2.07287	0.01443			14.1069	0.3241
				2.08608	-0.00103			2.07696	0.01447			14.111	0.32142
				2.09017	-0.00104			2.08106	0.0145			14.1151	0.31868
				2.09427	-0.00105			2.08515	0.01452			14.1192	0.31596
				2.09836	-0.00105			2.08925	0.01452			14.1233	0.31326
				2.10246	-0.00104			2.09334	0.01449			14.1273	0.31058
				2.10655	-0.00103			2.09744	0.01447			14.1314	0.30797
				2.11065	-0.00102			2.10153	0.01445			14.1355	0.30542
				2.11474	-0.00102			2.10563	0.01443			14.1396	0.30295
				2.11884	-0.00099928			2.10972	0.01442			14.1437	0.30058
				2.12293	-0.000961345			2.11382	0.01444			14.1478	0.29814
				2.12703	-0.00092007			2.11791	0.01445			14.1519	0.29561
				2.13112	-0.000887804			2.12201	0.01446			14.156	0.29316
				2.13522	-0.000867598			2.1261	0.01446			14.1601	0.29084
				2.13931	-0.000858507			2.1302	0.01445			14.1642	0.28862
				2.14341	-0.000848566			2.13429	0.01444			14.1683	0.28644
				2.1475	-0.000833374			2.13839	0.01446			14.1724	0.28429
				2.1516	-0.000825745			2.14248	0.01446			14.1765	0.2821
				2.15569	-0.000833936			2.14658	0.01446			14.1806	0.27985
				2.15979	-0.000848411			2.15067	0.01445			14.1847	0.27767
				2.16388	-0.000861186			2.15477	0.01446			14.1888	0.27559
				2.16798	-0.000873902			2.15886	0.01446			14.1929	0.27361
				2.17207	-0.000888007			2.16296	0.01447			14.197	0.27163
				2.17617	-0.000893537			2.16705	0.01448			14.2011	0.26968
				2.18026	-0.000873894			2.17115	0.01451			14.2051	0.26776
				2.18435	-0.000839317			2.17524	0.01455			14.2092	0.26583
				2.18845	-0.00080499			2.17934	0.01457			14.2133	0.2639
				2.19254	-0.000774317			2.18343	0.01458			14.2174	0.26193
				2.19664	-0.000750056			2.18753	0.01455			14.2215	0.25996
				2.20073	-0.00073599			2.19162	0.0145			14.2256	0.25797
				2.20483	-0.000723705			2.19571	0.01447			14.2297	0.25597
				2.20892	-0.000707846			2.19981	0.01444			14.2338	0.25402
				2.21302	-0.00069571			2.2039	0.01443			14.2379	0.25212
				2.21711	-0.000689412			2.208	0.01443			14.242	0.25024
				2.22121	-0.000694122			2.21209	0.01441			14.2461	0.24843
				2.2253	-0.000703675			2.21619	0.0144			14.2502	0.24672
				2.2294	-0.000708472			2.22028	0.01439			14.2543	0.24497
				2.23349	-0.000705555			2.22438	0.01436			14.2584	0.24321
				2.23759	-0.000695258			2.22847	0.01433			14.2625	0.24149
				2.24168	-0.000682576			2.23257	0.01428			14.2666	0.2398
				2.24578	-0.000678699			2.23666	0.01423			14.2707	0.23816
				2.24987	-0.000691045			2.24076	0.01419			14.2748	0.23657
				2.25397	-0.000710376			2.24485	0.01415			14.2789	0.23504
				2.25806	-0.000719224			2.24895	0.01412			14.2829	0.2336
				2.26216	-0.000717114			2.25304	0.0141			14.2871	0.23215
				2.26625	-0.00071339			2.25714	0.01407			14.2911	0.23065
				2.27035	-0.000716917			2.26123	0.01405			14.2952	0.22917
				2.27444	-0.00073338			2.26533	0.01403			14.2993	0.22773
				2.27854	-0.000756802			2.26942	0.01402			14.3034	0.22629
				2.28263	-0.000780295			2.27352	0.01401			14.3075	0.22481
				2.28673	-0.000799919			2.27761	0.014			14.3116	0.2234
				2.29082	-0.000816137			2.28171	0.01399			14.3157	0.22213
				2.29492	-0.000831096			2.2858	0.01398			14.3198	0.22098
				2.29901	-0.000844867			2.2899	0.01398			14.3239	0.2199
				2.30311	-0.000857522			2.29399	0.01399			14.328	0.21886
				2.3072	-0.000863121			2.29809	0.01399			14.3321	0.21759
				2.3113	-0.000848897			2.30218	0.01397			14.3362	0.21624
				2.31539	-0.000812744			2.30628	0.01397			14.3403	0.21492
				2.31949	-0.000765375			2.31037	0.01398			14.3444	0.21364
				2.32358	-0.000728963			2.31447	0.014			14.3485	0.2124
				2.32768	-0.000716868			2.31856	0.01402			14.3526	0.21116
				2.33177	-0.000720795			2.32266	0.01402			14.3567	0.20995
				2.33587	-0.000727976			2.32675	0.01402			14.3608	0.2088
				2.33996	-0.000733949			2.33085	0.01403			14.3649	0.20772
				2.34406	-0.000739651			2.33494	0.01403			14.3689	0.20663
				2.34815	-0.000739965			2.33904	0.01404			14.373	0.20558
				2.35225	-0.000728389			2.34313	0.01403			14.3771	0.20458
				2.35634	-0.00070491			2.34723	0.01402			14.3812	0.20357
				2.36044	-0.00068136			2.35132	0.01401			14.3853	0.20258
				2.36453	-0.000666492			2.35542	0.01402			14.3894	0.20161
				2.36862	-0.000663869			2.35951	0.01402			14.3935	0.20067
				2.37272	-0.000664848			2.36361	0.01401			14.3976	0.19977
				2.37681	-0.000660524			2.3677	0.01399			14.4017	0.19892
				2.38091	-0.000641487			2.3718	0.01399			14.4058	0.1981
				2.385	-0.000615485			2.37589	0.01401			14.4099	0.19728
				2.3891	-0.000597605			2.37998	0.01403			14.414	0.19645
				2.39319	-0.000591047			2.38408	0.01404			14.4181	0.19564
				2.39729	-0.000592948			2.38817	0.01403			14.4222	0.19481
				2.40138	-0.00058959			2.39227	0.01401			14.4263	0.19397
				2.40548	-0.000577904			2.39636	0.01399			14.4304	0.19317
				2.40957	-0.000566496			2.40046	0.01397			14.4345	0.19242
				2.41367	-0.000559322			2.40455	0.01395			14.4386	0.19175
				2.41776	-0.000560576			2.40865	0.01393			14.4427	0.19116
				2.42186	-0.000590248			2.41274	0.01391			14.4467	0.1906
				2.42595	-0.000645571			2.41684	0.0139			14.4508	0.19006
				2.43005	-0.000690663			2.42093	0.0139			14.4549	0.18941
				2.43414	-0.000714521			2.42503	0.0139			14.459	0.18872
				2.43824	-0.000725511			2.42912	0.01389			14.4631	0.18802
				2.44233	-0.000728713			2.43322	0.0139			14.4672	0.18735
				2.44643	-0.000727371			2.43731	0.01392			14.4713	0.18671
				2.45052	-0.000724102			2.44141	0.01394			14.4754	0.18612
				2.45462	-0.000722305			2.4455	0.01397			14.4795	0.18562
				2.45871	-0.000722961			2.4496	0.01399			14.4836	0.18514
				2.46281	-0.000729988			2.45369	0.014			14.4877	0.18465
				2.4669	-0.000749455			2.45779	0.014			14.4918	0.18412
				2.471	-0.000771174			2.46188	0.014			14.4959	0.18359
				2.47509	-0.00078643			2.46598	0.01398			14.5	0.18308
				2.47919	-0.000806679			2.47007	0.01395			14.5041	0.18261
				2.48328	-0.000839754			2.47417	0.01391			14.5082	0.18217
				2.48738	-0.000879494			2.47826	0.01388			14.5123	0.18174
				2.49147	-0.00091301			2.48236	0.01384			14.5164	0.18132
				2.49557	-0.000940488			2.48645	0.01381			14.5205	0.1809
				2.49966	-0.000968225			2.49055	0.01379			14.5245	0.18058
				2.50376	-0.000991992			2.49464	0.01377			14.5287	0.18034
				2.50785	-0.000983666			2.49874	0.01374			14.5327	0.18013
				2.51195	-0.000954286			2.50283	0.01371			14.5368	0.17991
				2.51604	-0.0009324			2.50693	0.01368			14.5409	0.17964
				2.52014	-0.000924735			2.51102	0.01365			14.545	0.17938
				2.52423	-0.000939848			2.51512	0.01362			14.5491	0.17917
				2.52833	-0.00096098			2.51921	0.01359			14.5532	0.17896
				2.53242	-0.000971379			2.52331	0.01355			14.5573	0.17874
				2.53652	-0.000974274			2.5274	0.01352			14.5614	0.17852
				2.54061	-0.00097592			2.5315	0.01349			14.5655	0.17829
				2.54471	-0.000979203			2.53559	0.01347			14.5696	0.17807
				2.5488	-0.00098018			2.53969	0.01345			14.5737	0.17795
				2.5529	-0.000978546			2.54378	0.01342			14.5778	0.17795
				2.55699	-0.000978505			2.54788	0.0134			14.5819	0.17797
				2.56108	-0.000981213			2.55197	0.01338			14.586	0.17799
				2.56518	-0.00098135			2.55607	0.01335			14.5901	0.17796
				2.56927	-0.000973581			2.56016	0.01333			14.5942	0.17792
				2.57337	-0.000969425			2.56426	0.0133			14.5983	0.17787
				2.57746	-0.000979075			2.56835	0.01327			14.6023	0.17782
				2.58156	-0.000991428			2.57244	0.01324			14.6065	0.17776
				2.58565	-0.001			2.57654	0.01321			14.6105	0.1777
				2.58975	-0.00101			2.58063	0.0132			14.6146	0.17765
				2.59384	-0.00101			2.58473	0.01322			14.6187	0.17766
				2.59794	-0.00103			2.58882	0.01329			14.6228	0.17774
				2.60203	-0.00104			2.59292	0.01337			14.6269	0.17783
				2.60613	-0.00104			2.59701	0.01344			14.631	0.1779
				2.61022	-0.00104			2.60111	0.01349			14.6351	0.17795
				2.61432	-0.00103			2.6052	0.01354			14.6392	0.17802
				2.61841	-0.00103			2.6093	0.01361			14.6433	0.17816
				2.62251	-0.00103			2.61339	0.01367			14.6474	0.17833
				2.6266	-0.00104			2.61749	0.01369			14.6515	0.17851
				2.6307	-0.00105			2.62158	0.01367			14.6556	0.17868
				2.63479	-0.00106			2.62568	0.01361			14.6597	0.17884
				2.63889	-0.00107			2.62977	0.01355			14.6638	0.17907
				2.64298	-0.00108			2.63387	0.01351			14.6679	0.17936
				2.64708	-0.00108			2.63796	0.01348			14.672	0.17966
				2.65117	-0.00108			2.64206	0.01346			14.6761	0.17993
				2.65527	-0.00108			2.64615	0.01344			14.6802	0.18014
				2.65936	-0.00108			2.65025	0.01342			14.6843	0.18034
				2.66346	-0.00108			2.65434	0.0134			14.6883	0.18057
				2.66755	-0.00108			2.65844	0.01338			14.6924	0.18081
				2.67165	-0.00108			2.66253	0.01336			14.6965	0.18106
				2.67574	-0.00108			2.66663	0.01333			14.7006	0.18131
				2.67984	-0.00106			2.67072	0.0133			14.7047	0.18161
				2.68393	-0.00104			2.67482	0.01327			14.7088	0.18197
				2.68803	-0.00102			2.67891	0.01324			14.7129	0.18247
				2.69212	-0.00101			2.68301	0.01322			14.717	0.18302
				2.69622	-0.000993661			2.6871	0.0132			14.7211	0.18354
				2.70031	-0.000985394			2.6912	0.01318			14.7252	0.18402
				2.70441	-0.000984584			2.69529	0.01317			14.7293	0.18443
				2.7085	-0.000994325			2.69939	0.01316			14.7334	0.18478
				2.7126	-0.000999164			2.70348	0.01315			14.7375	0.18509
				2.71669	-0.000990639			2.70758	0.01313			14.7416	0.1854
				2.72079	-0.000972356			2.71167	0.01311			14.7457	0.18573
				2.72488	-0.000935884			2.71577	0.0131			14.7498	0.18609
				2.72898	-0.000889185			2.71986	0.01309			14.7539	0.18646
				2.73307	-0.000852148			2.72396	0.01308			14.758	0.18681
				2.73717	-0.000830127			2.72805	0.01307			14.7621	0.18723
				2.74126	-0.000819512			2.73215	0.01304			14.7661	0.18781
				2.74536	-0.000819977			2.73624	0.013			14.7703	0.18849
				2.74945	-0.00083413			2.74034	0.01298			14.7743	0.18916
				2.75354	-0.000850828			2.74443	0.01297			14.7784	0.18976
				2.75764	-0.00085879			2.74853	0.01297			14.7825	0.19031
				2.76173	-0.00085748			2.75262	0.01297			14.7866	0.19083
				2.76583	-0.000851464			2.75671	0.01297			14.7907	0.19135
				2.76992	-0.000831237			2.76081	0.01296			14.7948	0.19187
				2.77402	-0.000799941			2.7649	0.01295			14.7989	0.19235
				2.77811	-0.000772228			2.769	0.01297			14.803	0.19287
				2.78221	-0.000749266			2.77309	0.01299			14.8071	0.19353
				2.7863	-0.000734579			2.77719	0.01301			14.8112	0.19421
				2.7904	-0.00072662			2.78128	0.013			14.8153	0.19489
				2.79449	-0.00072101			2.78538	0.013			14.8194	0.19558
				2.79859	-0.000722651			2.78947	0.01303			14.8235	0.19627
				2.80268	-0.00072968			2.79357	0.01307			14.8276	0.19693
				2.80678	-0.000736563			2.79766	0.01309			14.8317	0.19756
				2.81087	-0.000745099			2.80176	0.01308			14.8358	0.19819
				2.81497	-0.000748384			2.80585	0.01307			14.8399	0.19887
				2.81906	-0.000744982			2.80995	0.01304			14.8439	0.19963
				2.82316	-0.000742785			2.81404	0.01301			14.8481	0.20045
				2.82725	-0.000743887			2.81814	0.01299			14.8521	0.20129
				2.83135	-0.000746639			2.82223	0.01297			14.8562	0.20211
				2.83544	-0.000752836			2.82633	0.01295			14.8603	0.20296
				2.83954	-0.000767792			2.83042	0.01291			14.8644	0.20395
				2.84363	-0.000792878			2.83452	0.01288			14.8685	0.20504
				2.84773	-0.000825289			2.83861	0.01285			14.8726	0.20613
				2.85182	-0.000856958			2.84271	0.01282			14.8767	0.20719
				2.85592	-0.000884342			2.8468	0.0128			14.8808	0.20819
				2.86001	-0.000909297			2.8509	0.01278			14.8849	0.20918
				2.86411	-0.000929557			2.85499	0.01275			14.889	0.21016
				2.8682	-0.000931723			2.85909	0.01272			14.8931	0.21111
				2.8723	-0.000922692			2.86318	0.01269			14.8972	0.21208
				2.87639	-0.000917263			2.86728	0.01267			14.9013	0.21317
				2.88049	-0.000917041			2.87137	0.01266			14.9054	0.21433
				2.88458	-0.000923477			2.87547	0.01266			14.9095	0.21555
				2.88868	-0.000934735			2.87956	0.01265			14.9136	0.21674
				2.89277	-0.00094906			2.88366	0.01264			14.9177	0.21796
				2.89687	-0.000963299			2.88775	0.01264			14.9218	0.21922
				2.90096	-0.000976569			2.89185	0.01263			14.9259	0.22051
				2.90506	-0.000990387			2.89594	0.01263			14.9299	0.22183
				2.90915	-0.00101			2.90004	0.01263			14.934	0.22319
				2.91325	-0.00103			2.90413	0.01265			14.9381	0.22466
				2.91734	-0.00106			2.90823	0.01268			14.9422	0.22616
				2.92144	-0.00107			2.91232	0.01271			14.9463	0.2277
				2.92553	-0.00109			2.91642	0.01274			14.9504	0.22923
				2.92963	-0.0011			2.92051	0.01273			14.9545	0.23079
				2.93372	-0.00111			2.92461	0.01271			14.9586	0.23241
				2.93782	-0.00112			2.9287	0.01268			14.9627	0.23412
				2.94191	-0.00113			2.9328	0.01265			14.9668	0.23614
				2.946	-0.00114			2.93689	0.0126			14.9709	0.23819
				2.9501	-0.00115			2.94099	0.01257			14.975	0.24012
				2.95419	-0.00115			2.94508	0.01254			14.9791	0.24198
				2.95829	-0.00115			2.94917	0.01252			14.9832	0.24389
				2.96238	-0.00117			2.95327	0.01249			14.9873	0.2459
				2.96648	-0.00118			2.95736	0.01246			14.9914	0.2479
				2.97057	-0.00118			2.96146	0.01242			14.9955	0.25002
				2.97467	-0.00117			2.96555	0.01241			14.9996	0.25241
				2.97876	-0.00116			2.96965	0.01242			15.0037	0.25479
				2.98286	-0.00116			2.97374	0.01244			15.0077	0.2571
				2.98695	-0.00117			2.97784	0.01246			15.0118	0.25944
				2.99105	-0.00118			2.98193	0.01247			15.0159	0.26187
				2.99514	-0.0012			2.98603	0.01247			15.02	0.26427
				2.99924	-0.00121			2.99012	0.01246			15.0241	0.26672
				3.00333	-0.00119			2.99422	0.01245			15.0282	0.26936
				3.00743	-0.00115			2.99831	0.01243			15.0323	0.27206
				3.01152	-0.00112			3.00241	0.01241			15.0364	0.27472
				3.01562	-0.00111			3.0065	0.01238			15.0405	0.27737
				3.01971	-0.00112			3.0106	0.01236			15.0446	0.28012
				3.02381	-0.00114			3.01469	0.01234			15.0487	0.28294
				3.0279	-0.00116			3.01879	0.01232			15.0528	0.28582
				3.032	-0.00118			3.02288	0.01229			15.0569	0.28871
				3.03609	-0.00119			3.02698	0.01224			15.061	0.29164
				3.04019	-0.0012			3.03107	0.01219			15.0651	0.29461
				3.04428	-0.0012			3.03517	0.01217			15.0692	0.2977
				3.04838	-0.00119			3.03926	0.01216			15.0733	0.30078
				3.05247	-0.00116			3.04336	0.01216			15.0774	0.3039
				3.05657	-0.00113			3.04745	0.01216			15.0815	0.30705
				3.06066	-0.00112			3.05155	0.01216			15.0855	0.31017
				3.06476	-0.00111			3.05564	0.01216			15.0897	0.31329
				3.06885	-0.00111			3.05974	0.01217			15.0937	0.31654
				3.07295	-0.00109			3.06383	0.01217			15.0978	0.31991
				3.07704	-0.00108			3.06793	0.01216			15.1019	0.32321
				3.08114	-0.00108			3.07202	0.01214			15.106	0.32653
				3.08523	-0.00108			3.07612	0.01212			15.1101	0.32986
				3.08933	-0.00107			3.08021	0.01208			15.1142	0.33327
				3.09342	-0.00105			3.08431	0.01204			15.1183	0.33672
				3.09752	-0.00104			3.0884	0.01207			15.1224	0.34018
				3.10161	-0.00103			3.0925	0.01216			15.1265	0.34352
				3.10571	-0.00103			3.09659	0.01225			15.1306	0.34682
				3.1098	-0.00103			3.10069	0.01233			15.1347	0.35023
				3.1139	-0.00104			3.10478	0.0124			15.1388	0.35366
				3.11799	-0.00105			3.10888	0.01241			15.1429	0.35695
				3.12209	-0.00106			3.11297	0.01239			15.147	0.36013
				3.12618	-0.00107			3.11707	0.01237			15.1511	0.36331
				3.13028	-0.00108			3.12116	0.01235			15.1552	0.3665
				3.13437	-0.0011			3.12526	0.01232			15.1593	0.36971
				3.13846	-0.00112			3.12935	0.01229			15.1633	0.37284
				3.14256	-0.00113			3.13344	0.01226			15.1675	0.37596
				3.14665	-0.00113			3.13754	0.01223			15.1715	0.37899
				3.15075	-0.00113			3.14163	0.01221			15.1756	0.38194
				3.15484	-0.00111			3.14573	0.01219			15.1797	0.38479
				3.15894	-0.0011			3.14982	0.01217			15.1838	0.38765
				3.16303	-0.00108			3.15392	0.01215			15.1879	0.39045
				3.16713	-0.00107			3.15801	0.01214			15.192	0.39314
				3.17122	-0.00104			3.16211	0.01212			15.1961	0.39582
				3.17532	-0.00103			3.1662	0.01211			15.2002	0.39844
				3.17941	-0.00102			3.1703	0.01209			15.2043	0.40094
				3.18351	-0.00101			3.17439	0.01208			15.2084	0.40331
				3.1876	-0.00102			3.17849	0.01206			15.2125	0.40557
				3.1917	-0.00102			3.18258	0.01206			15.2166	0.40778
				3.19579	-0.00102			3.18668	0.01208			15.2207	0.40987
				3.19989	-0.00101			3.19077	0.01212			15.2248	0.41183
				3.20398	-0.000980848			3.19487	0.01216			15.2289	0.41366
				3.20808	-0.000960516			3.19896	0.0122			15.233	0.41534
				3.21217	-0.000948635			3.20306	0.01223			15.2371	0.41688
				3.21627	-0.000949978			3.20715	0.01224			15.2412	0.41832
				3.22036	-0.000944797			3.21125	0.01225			15.2453	0.41967
				3.22446	-0.000927496			3.21534	0.01224			15.2493	0.4209
				3.22855	-0.000911611			3.21944	0.01221			15.2534	0.42207
				3.23265	-0.000898148			3.22353	0.01216			15.2575	0.42316
				3.23674	-0.000893169			3.22763	0.01212			15.2616	0.42413
				3.24084	-0.000889295			3.23172	0.01209			15.2657	0.42497
				3.24493	-0.00085124			3.23582	0.01207			15.2698	0.42563
				3.24903	-0.000789553			3.23991	0.01206			15.2739	0.42611
				3.25312	-0.000738451			3.24401	0.01207			15.278	0.4265
				3.25722	-0.000702754			3.2481	0.01209			15.2821	0.42672
				3.26131	-0.00069157			3.2522	0.01211			15.2862	0.42681
				3.26541	-0.000697839			3.25629	0.01213			15.2903	0.42685
				3.2695	-0.000713981			3.26039	0.01215			15.2944	0.42687
				3.2736	-0.000732036			3.26448	0.01217			15.2985	0.42683
				3.27769	-0.000745039			3.26858	0.01219			15.3026	0.4265
				3.28179	-0.000757359			3.27267	0.01218			15.3067	0.42585
				3.28588	-0.000774535			3.27677	0.01216			15.3108	0.42514
				3.28998	-0.000793581			3.28086	0.01214			15.3149	0.42431
				3.29407	-0.000798858			3.28496	0.01211			15.319	0.42332
				3.29817	-0.000793441			3.28905	0.01209			15.3231	0.42223
				3.30226	-0.000786889			3.29315	0.01207			15.3271	0.42109
				3.30636	-0.000781279			3.29724	0.01206			15.3313	0.41977
				3.31045	-0.0007783			3.30134	0.01205			15.3353	0.41832
				3.31455	-0.000783853			3.30543	0.01204			15.3394	0.41675
				3.31864	-0.000792374			3.30953	0.01203			15.3435	0.41505
				3.32273	-0.000789771			3.31362	0.012			15.3476	0.41326
				3.32683	-0.000779742			3.31772	0.01198			15.3517	0.41127
				3.33092	-0.000769096			3.32181	0.01197			15.3558	0.40914
				3.33502	-0.000759118			3.3259	0.01197			15.3599	0.40695
				3.33911	-0.000750854			3.33	0.01198			15.364	0.40477
				3.34321	-0.000745239			3.33409	0.01199			15.3681	0.40244
				3.3473	-0.000715646			3.33819	0.01199			15.3722	0.40007
				3.3514	-0.000663384			3.34228	0.01198			15.3763	0.39763
				3.35549	-0.000619966			3.34638	0.01199			15.3804	0.39509
				3.35959	-0.000592567			3.35047	0.01199			15.3845	0.39224
				3.36368	-0.000591764			3.35457	0.01199			15.3886	0.38925
				3.36778	-0.000613591			3.35866	0.01201			15.3927	0.38634
				3.37187	-0.000631533			3.36276	0.01202			15.3968	0.38322
				3.37597	-0.000638795			3.36685	0.01202			15.4009	0.37989
				3.38006	-0.00064501			3.37095	0.012			15.4049	0.37647
				3.38416	-0.000654007			3.37504	0.01196			15.4091	0.37305
				3.38825	-0.000658047			3.37914	0.01192			15.4131	0.36968
				3.39235	-0.000657987			3.38323	0.01189			15.4172	0.36607
				3.39644	-0.000660462			3.38733	0.01189			15.4213	0.3624
				3.40054	-0.000669485			3.39142	0.01192			15.4254	0.35864
				3.40463	-0.000670348			3.39552	0.01198			15.4295	0.35473
				3.40873	-0.000642325			3.39961	0.01203			15.4336	0.35085
				3.41282	-0.000609068			3.40371	0.01208			15.4377	0.34703
				3.41692	-0.000594247			3.4078	0.0121			15.4418	0.34307
				3.42101	-0.00058617			3.4119	0.01212			15.4459	0.33912
				3.42511	-0.000576705			3.41599	0.01215			15.45	0.33509
				3.4292	-0.00056728			3.42009	0.01217			15.4541	0.33103
				3.4333	-0.000561196			3.42418	0.01217			15.4582	0.32687
				3.43739	-0.000561131			3.42828	0.01216			15.4623	0.32263
				3.44149	-0.00057532			3.43237	0.01212			15.4664	0.3184
				3.44558	-0.000598455			3.43647	0.01209			15.4705	0.31436
				3.44968	-0.000620688			3.44056	0.01205			15.4746	0.31029
				3.45377	-0.000643288			3.44466	0.01202			15.4787	0.30607
				3.45787	-0.000667591			3.44875	0.01199			15.4828	0.30182
				3.46196	-0.000685032			3.45285	0.01195			15.4869	0.29757
				3.46606	-0.000689526			3.45694	0.01192			15.4909	0.29322
				3.47015	-0.00068849			3.46104	0.01191			15.495	0.28883
				3.47425	-0.000686547			3.46513	0.01191			15.4991	0.28447
				3.47834	-0.000685348			3.46923	0.01191			15.5032	0.28013
				3.48244	-0.000686224			3.47332	0.01191			15.5073	0.27591
				3.48653	-0.000690157			3.47742	0.01189			15.5114	0.27186
				3.49063	-0.00068687			3.48151	0.01187			15.5155	0.26764
				3.49472	-0.000677371			3.48561	0.01183			15.5196	0.26328
				3.49882	-0.00067119			3.4897	0.0118			15.5237	0.25894
				3.50291	-0.000673511			3.4938	0.01177			15.5278	0.25472
				3.50701	-0.000673703			3.49789	0.01173			15.5319	0.25064
				3.5111	-0.000661173			3.50199	0.01169			15.536	0.24628
				3.51519	-0.000644619			3.50608	0.01165			15.5401	0.24192
				3.51929	-0.000630497			3.51017	0.01161			15.5442	0.23767
				3.52338	-0.000619611			3.51427	0.01158			15.5483	0.23331
				3.52748	-0.000615587			3.51836	0.01156			15.5524	0.22892
				3.53157	-0.000614857			3.52246	0.01155			15.5565	0.22463
				3.53567	-0.000612509			3.52655	0.01154			15.5606	0.22035
				3.53976	-0.000609603			3.53065	0.01153			15.5647	0.21609
				3.54386	-0.000607826			3.53474	0.01151			15.5687	0.21188
				3.54795	-0.000608557			3.53884	0.01149			15.5728	0.20778
				3.55205	-0.000617184			3.54293	0.01147			15.5769	0.20379
				3.55614	-0.000627037			3.54703	0.01145			15.581	0.19989
				3.56024	-0.000633601			3.55112	0.01144			15.5851	0.19596
				3.56433	-0.000641816			3.55522	0.01143			15.5892	0.19199
				3.56843	-0.00063203			3.55931	0.01143			15.5933	0.18802
				3.57252	-0.000606577			3.56341	0.01143			15.5974	0.18412
				3.57662	-0.000585997			3.5675	0.01143			15.6015	0.18025
				3.58071	-0.000572777			3.5716	0.01144			15.6056	0.17644
				3.58481	-0.000565275			3.57569	0.01148			15.6097	0.17272
				3.5889	-0.00055678			3.57979	0.01152			15.6138	0.16903
				3.593	-0.000545109			3.58388	0.01155			15.6179	0.16536
				3.59709	-0.000535744			3.58798	0.01158			15.622	0.16173
				3.60119	-0.000531236			3.59207	0.01161			15.6261	0.1582
				3.60528	-0.00053431			3.59617	0.01163			15.6302	0.15473
				3.60938	-0.000541223			3.60026	0.01164			15.6343	0.15124
				3.61347	-0.000543953			3.60436	0.01162			15.6384	0.14776
				3.61757	-0.000545038			3.60845	0.01158			15.6425	0.14441
				3.62166	-0.000548519			3.61255	0.01156			15.6465	0.14117
				3.62576	-0.000539639			3.61664	0.01154			15.6507	0.13798
				3.62985	-0.000513362			3.62074	0.01153			15.6547	0.13483
				3.63395	-0.000483567			3.62483	0.01152			15.6588	0.13165
				3.63804	-0.000456245			3.62893	0.01151			15.6629	0.12847
				3.64214	-0.000431987			3.63302	0.01149			15.667	0.12543
				3.64623	-0.000410327			3.63712	0.01147			15.6711	0.12248
				3.65033	-0.000394521			3.64121	0.01144			15.6752	0.1196
				3.65442	-0.000387918			3.64531	0.01141			15.6793	0.11674
				3.65852	-0.000394405			3.6494	0.01138			15.6834	0.11388
				3.66261	-0.000407395			3.6535	0.01136			15.6875	0.11111
				3.66671	-0.000414111			3.65759	0.01136			15.6916	0.10846
				3.6708	-0.000413388			3.66169	0.01136			15.6957	0.10586
				3.6749	-0.000410625			3.66578	0.01136			15.6998	0.10334
				3.67899	-0.000408923			3.66988	0.01135			15.7039	0.10091
				3.68309	-0.000409			3.67397	0.01133			15.708	0.0985
				3.68718	-0.000418836			3.67807	0.01132			15.7121	0.09604
				3.69128	-0.00044064			3.68216	0.01131			15.7162	0.09364
				3.69537	-0.000450885			3.68626	0.0113			15.7203	0.09132
				3.69947	-0.000444026			3.69035	0.01129			15.7244	0.089
				3.70356	-0.00043086			3.69445	0.01131			15.7285	0.08669
				3.70765	-0.000418153			3.69854	0.01132			15.7325	0.08446
				3.71175	-0.000411451			3.70263	0.01133			15.7366	0.08232
				3.71584	-0.000416909			3.70673	0.01133			15.7407	0.08029
				3.71994	-0.000435945			3.71082	0.01131			15.7448	0.07837
				3.72403	-0.000452451			3.71492	0.01128			15.7489	0.07653
				3.72813	-0.000460786			3.71901	0.01126			15.753	0.0746
				3.73222	-0.000465766			3.72311	0.01124			15.7571	0.07265
				3.73632	-0.000463248			3.7272	0.01124			15.7612	0.07072
				3.74041	-0.000454075			3.7313	0.01123			15.7653	0.06888
				3.74451	-0.00044355			3.73539	0.01123			15.7694	0.06711
				3.7486	-0.000438099			3.73949	0.01121			15.7735	0.0654
				3.7527	-0.000442061			3.74358	0.01119			15.7776	0.06367
				3.75679	-0.000454334			3.74768	0.01116			15.7817	0.06198
				3.76089	-0.000469016			3.75177	0.01113			15.7858	0.06035
				3.76498	-0.000476421			3.75587	0.0111			15.7899	0.05876
				3.76908	-0.000474776			3.75996	0.01111			15.794	0.05718
				3.77317	-0.000466744			3.76406	0.01115			15.7981	0.05566
				3.77727	-0.000455704			3.76815	0.01123			15.8022	0.05418
				3.78136	-0.000446161			3.77225	0.01129			15.8063	0.05269
				3.78546	-0.000439511			3.77634	0.01131			15.8103	0.05125
				3.78955	-0.000437244			3.78044	0.01132			15.8144	0.04986
				3.79365	-0.00042439			3.78453	0.01133			15.8185	0.04852
				3.79774	-0.000398161			3.78863	0.01133			15.8226	0.04719
				3.80184	-0.000373115			3.79272	0.01133			15.8267	0.04592
				3.80593	-0.000352798			3.79682	0.01134			15.8308	0.04472
				3.81003	-0.000345941			3.80091	0.01134			15.8349	0.0436
				3.81412	-0.00035716			3.80501	0.01133			15.839	0.04247
				3.81822	-0.00037496			3.8091	0.01133			15.8431	0.04136
				3.82231	-0.000382381			3.8132	0.01131			15.8472	0.04028
				3.82641	-0.000382157			3.81729	0.0113			15.8513	0.03924
				3.8305	-0.000383924			3.82139	0.0113			15.8554	0.0382
				3.8346	-0.000391101			3.82548	0.0113			15.8595	0.03718
				3.83869	-0.000400881			3.82958	0.01129			15.8636	0.03623
				3.84279	-0.000398484			3.83367	0.01127			15.8677	0.03539
				3.84688	-0.000385246			3.83777	0.01126			15.8718	0.03463
				3.85098	-0.000369903			3.84186	0.01124			15.8759	0.03393
				3.85507	-0.000301394			3.84596	0.01121			15.88	0.03326
				3.85917	-0.000210646			3.85005	0.0112			15.8841	0.03258
				3.86326	-0.000163228			3.85415	0.0112			15.8881	0.03187
				3.86736	-0.000161595			3.85824	0.01122			15.8923	0.03115
				3.87145	-0.000182805			3.86234	0.01123			15.8963	0.03045
				3.87555	-0.000201648			3.86643	0.01123			15.9004	0.02969
				3.87964	-0.000216708			3.87053	0.01121			15.9045	0.02888
				3.88374	-0.000228244			3.87462	0.01121			15.9086	0.02811
				3.88783	-0.000230701			3.87872	0.01127			15.9127	0.02739
				3.89193	-0.000225442			3.88281	0.01139			15.9168	0.02669
				3.89602	-0.000225426			3.8869	0.01152			15.9209	0.026
				3.90011	-0.000236676			3.891	0.01165			15.925	0.02534
				3.90421	-0.000256972			3.89509	0.01175			15.9291	0.02471
				3.9083	-0.000283312			3.89919	0.0118			15.9332	0.02409
				3.9124	-0.000297045			3.90328	0.01182			15.9373	0.02345
				3.91649	-0.000297008			3.90738	0.01182			15.9414	0.02285
				3.92059	-0.000296965			3.91147	0.01181			15.9455	0.02227
				3.92468	-0.00029793			3.91557	0.0118			15.9496	0.02172
				3.92878	-0.000300975			3.91966	0.01179			15.9537	0.02119
				3.93287	-0.000318723			3.92376	0.01177			15.9578	0.02066
				3.93697	-0.000337707			3.92785	0.01174			15.9619	0.02015
				3.94106	-0.000345328			3.93195	0.01171			15.9659	0.01962
				3.94516	-0.000351841			3.93604	0.01171			15.9701	0.01908
				3.94925	-0.000359697			3.94014	0.01174			15.9741	0.01858
				3.95335	-0.000373193			3.94423	0.01177			15.9782	0.01812
				3.95744	-0.000377305			3.94833	0.01178			15.9823	0.01769
				3.96154	-0.000366535			3.95242	0.01177			15.9864	0.01726
				3.96563	-0.000355863			3.95652	0.01175			15.9905	0.01684
				3.96973	-0.000349592			3.96061	0.01171			15.9946	0.01646
				3.97382	-0.000351721			3.96471	0.01169			15.9987	0.01616
				3.97792	-0.000347011			3.9688	0.01173			16.0028	0.01594
				3.98201	-0.000329382			3.9729	0.01182			16.0069	0.01574
				3.98611	-0.000308413			3.97699	0.01192			16.011	0.01554
				3.9902	-0.000286434			3.98109	0.01201			16.0151	0.01528
				3.9943	-0.000268559			3.98518	0.01204			16.0192	0.01495
				3.99839	-0.00025732			3.98928	0.01198			16.0233	0.01461
				4.00249	-0.000248525			3.99337	0.01191			16.0274	0.01428
				4.00658	-0.000241568			3.99747	0.01185			16.0315	0.01397
				4.01068	-0.000238835			4.00156	0.0118			16.0356	0.01365
				4.01477	-0.000245397			4.00566	0.01176			16.0397	0.01333
				4.01887	-0.000257738			4.00975	0.01172			16.0438	0.01295
				4.02296	-0.000265503			4.01385	0.01168			16.0479	0.01257
				4.02706	-0.000266195			4.01794	0.01164			16.052	0.01222
				4.03115	-0.000261121			4.02204	0.0116			16.056	0.01189
				4.03525	-0.000259118			4.02613	0.01156			16.0601	0.01158
				4.03934	-0.000266765			4.03023	0.01151			16.0642	0.01128
				4.04344	-0.000286419			4.03432	0.01147			16.0683	0.011
				4.04753	-0.000312362			4.03842	0.01143			16.0724	0.01072
				4.05163	-0.000340104			4.04251	0.0114			16.0765	0.01045
				4.05572	-0.000348044			4.04661	0.01138			16.0806	0.01017
				4.05982	-0.000331833			4.0507	0.01137			16.0847	0.00988
				4.06391	-0.000310644			4.0548	0.01136			16.0888	0.00963
				4.06801	-0.000290527			4.05889	0.01133			16.0929	0.0094
				4.0721	-0.000273391			4.06299	0.01129			16.097	0.00919
				4.0762	-0.000261254			4.06708	0.01126			16.1011	0.00899
				4.08029	-0.000268794			4.07118	0.01125			16.1052	0.00881
				4.08439	-0.000296599			4.07527	0.01124			16.1093	0.00859
				4.08848	-0.000328176			4.07936	0.01122			16.1134	0.0084
				4.09257	-0.000357419			4.08346	0.0112			16.1175	0.00823
				4.09667	-0.000382746			4.08755	0.01118			16.1216	0.00807
				4.10076	-0.000404142			4.09165	0.01116			16.1257	0.0079
				4.10486	-0.000426601			4.09574	0.01114			16.1298	0.00772
				4.10895	-0.000453213			4.09984	0.01111			16.1338	0.00754
				4.11305	-0.000473011			4.10393	0.01109			16.1379	0.00734
				4.11714	-0.000480317			4.10803	0.01107			16.142	0.00717
				4.12124	-0.000478923			4.11212	0.01107			16.1461	0.00705
				4.12533	-0.000459736			4.11622	0.01106			16.1502	0.00693
				4.12943	-0.000421171			4.12031	0.01106			16.1543	0.00682
				4.13352	-0.000379545			4.12441	0.01105			16.1584	0.00669
				4.13762	-0.000343775			4.1285	0.01105			16.1625	0.00652
				4.14171	-0.000320409			4.1326	0.01103			16.1666	0.00636
				4.14581	-0.00031751			4.13669	0.01101			16.1707	0.0062
				4.1499	-0.000334246			4.14079	0.01099			16.1748	0.00605
				4.154	-0.000350348			4.14488	0.01097			16.1789	0.0059
				4.15809	-0.000324302			4.14898	0.01095			16.183	0.00577
				4.16219	-0.000263322			4.15307	0.01095			16.1871	0.00565
				4.16628	-0.000205365			4.15717	0.01093			16.1912	0.00554
				4.17038	-0.000160085			4.16126	0.0109			16.1953	0.00544
				4.17447	-0.00013479			4.16536	0.01085			16.1994	0.00535
				4.17857	-0.000124067			4.16945	0.01081			16.2035	0.00524
				4.18266	-0.000116911			4.17355	0.01078			16.2076	0.00512
				4.18676	-0.000118543			4.17764	0.01075			16.2116	0.00502
				4.19085	-0.00013023			4.18174	0.01072			16.2157	0.00494
				4.19495	-0.000148636			4.18583	0.01068			16.2198	0.00487
				4.19904	-0.000166812			4.18993	0.01063			16.2239	0.00478
				4.20314	-0.000185373			4.19402	0.01059			16.228	0.00469
				4.20723	-0.000209834			4.19812	0.01054			16.2321	0.00461
				4.21133	-0.000242228			4.20221	0.01052			16.2362	0.00454
				4.21542	-0.000261779			4.20631	0.01052			16.2403	0.00447
				4.21952	-0.000258208			4.2104	0.01054			16.2444	0.00439
				4.22361	-0.000247129			4.2145	0.01057			16.2485	0.00431
				4.22771	-0.000235682			4.21859	0.0106			16.2526	0.00424
				4.2318	-0.000225257			4.22269	0.01063			16.2567	0.00419
				4.2359	-0.000216206			4.22678	0.01064			16.2608	0.00415
				4.23999	-0.000212506			4.23088	0.01064			16.2649	0.0041
				4.24409	-0.000212334			4.23497	0.01064			16.269	0.00405
				4.24818	-0.000207783			4.23907	0.01064			16.2731	0.004
				4.25228	-0.000201296			4.24316	0.01066			16.2772	0.00396
				4.25637	-0.00019738			4.24726	0.01071			16.2813	0.00391
				4.26047	-0.000195267			4.25135	0.01075			16.2854	0.00386
				4.26456	-0.000194359			4.25545	0.01078			16.2894	0.00384
				4.26866	-0.000197174			4.25954	0.01079			16.2935	0.00384
				4.27275	-0.000204339			4.26363	0.01077			16.2976	0.00384
				4.27684	-0.000204839			4.26773	0.01075			16.3017	0.00381
				4.28094	-0.000188237			4.27182	0.01074			16.3058	0.00385
				4.28503	-0.000161171			4.27592	0.01073			16.3099	0.00395
				4.28913	-0.000145128			4.28001	0.01071			16.314	0.004
				4.29322	-0.000151575			4.28411	0.01069			16.3181	0.00395
				4.29732	-0.000174629			4.2882	0.01067			16.3222	0.00383
				4.30141	-0.00020423			4.2923	0.01065			16.3263	0.0037
				4.30551	-0.000226516			4.29639	0.01061			16.3304	0.00365
				4.3096	-0.000238686			4.30049	0.01055			16.3345	0.00369
				4.3137	-0.00024771			4.30458	0.01051			16.3386	0.00374
				4.31779	-0.000255799			4.30868	0.01047			16.3427	0.00377
				4.32189	-0.000260607			4.31277	0.01043			16.3468	0.00374
				4.32598	-0.000264449			4.31687	0.01039			16.3509	0.00366
				4.33008	-0.000271136			4.32096	0.01038			16.355	0.0036
				4.33417	-0.000282228			4.32506	0.01038			16.3591	0.00356
				4.33827	-0.000298985			4.32915	0.01037			16.3632	0.00353
				4.34236	-0.000312187			4.33325	0.01037			16.3672	0.00351
				4.34646	-0.000318132			4.33734	0.01035			16.3713	0.0035
				4.35055	-0.000323863			4.34144	0.01033			16.3754	0.00351
				4.35465	-0.00033218			4.34553	0.0103			16.3795	0.00351
				4.35874	-0.000345651			4.34963	0.01027			16.3836	0.0035
				4.36284	-0.000361855			4.35372	0.01025			16.3877	0.00348
				4.36693	-0.000376649			4.35782	0.01023			16.3918	0.00346
				4.37103	-0.000385429			4.36191	0.01022			16.3959	0.0034
				4.37512	-0.000389218			4.36601	0.01019			16.4	0.0033
				4.37922	-0.000382908			4.3701	0.01018			16.4041	0.00319
				4.38331	-0.000369192			4.3742	0.01019			16.4082	0.00308
				4.38741	-0.000357909			4.37829	0.01022			16.4123	0.00297
				4.3915	-0.000351431			4.38239	0.01027			16.4164	0.00289
				4.3956	-0.000355978			4.38648	0.01034			16.4205	0.00285
				4.39969	-0.000374035			4.39058	0.0104			16.4246	0.00287
				4.40379	-0.00039538			4.39467	0.01043			16.4287	0.00292
				4.40788	-0.000403354			4.39877	0.01043			16.4328	0.00299
				4.41198	-0.000391477			4.40286	0.01044			16.4369	0.00302
				4.41607	-0.000367791			4.40696	0.01046			16.441	0.00301
				4.42017	-0.000343956			4.41105	0.01047			16.4451	0.00303
				4.42426	-0.000324499			4.41515	0.01048			16.4491	0.00307
				4.42836	-0.000317497			4.41924	0.01047			16.4533	0.00308
				4.43245	-0.000323418			4.42334	0.01043			16.4573	0.00304
				4.43655	-0.000333899			4.42743	0.01038			16.4614	0.003
				4.44064	-0.000340378			4.43153	0.01033			16.4655	0.00298
				4.44474	-0.000340782			4.43562	0.01032			16.4696	0.00299
				4.44883	-0.000340984			4.43972	0.01041			16.4737	0.00329
				4.45293	-0.000343209			4.44381	0.01053			16.4778	0.00366
				4.45702	-0.000349342			4.44791	0.01063			16.4819	0.00394
				4.46112	-0.000354002			4.452	0.01069			16.486	0.00408
				4.46521	-0.000354521			4.45609	0.01068			16.4901	0.00412
				4.4693	-0.000357332			4.46019	0.01066			16.4942	0.00401
				4.4734	-0.000365119			4.46428	0.01064			16.4983	0.00385
				4.47749	-0.000380453			4.46838	0.01061			16.5024	0.00371
				4.48159	-0.00040618			4.47247	0.01059			16.5065	0.00355
				4.48568	-0.000435356			4.47657	0.01055			16.5106	0.00339
				4.48978	-0.00045506			4.48066	0.01052			16.5147	0.00325
				4.49387	-0.000467408			4.48476	0.0105			16.5188	0.00312
				4.49797	-0.000479326			4.48885	0.01047			16.5229	0.00299
				4.50206	-0.000493079			4.49295	0.01045			16.5269	0.00285
				4.50616	-0.000505429			4.49704	0.01043			16.5311	0.00278
				4.51025	-0.000511989			4.50114	0.0104			16.5351	0.00276
				4.51435	-0.000507595			4.50523	0.01036			16.5392	0.00273
				4.51844	-0.000490604			4.50933	0.01031			16.5433	0.00269
				4.52254	-0.000468357			4.51342	0.01027			16.5474	0.00262
				4.52663	-0.000453959			4.51752	0.01023			16.5515	0.00253
				4.53073	-0.000454794			4.52161	0.0102			16.5556	0.00243
				4.53482	-0.000460015			4.52571	0.01017			16.5597	0.00235
				4.53892	-0.000463051			4.5298	0.01015			16.5638	0.00229
				4.54301	-0.000466142			4.5339	0.01013			16.5679	0.00223
				4.54711	-0.000464797			4.53799	0.0101			16.572	0.00218
				4.5512	-0.000457569			4.54209	0.01007			16.5761	0.00212
				4.5553	-0.000445403			4.54618	0.01004			16.5802	0.00206
				4.55939	-0.00043279			4.55028	0.01001			16.5843	0.002
				4.56349	-0.000424544			4.55437	0.00998			16.5884	0.00194
				4.56758	-0.000413509			4.55847	0.00995			16.5925	0.00187
				4.57168	-0.000399903			4.56256	0.00994			16.5966	0.00186
				4.57577	-0.000389295			4.56666	0.00996			16.6007	0.00188
				4.57987	-0.000383132			4.57075	0.01			16.6048	0.00191
				4.58396	-0.000381291			4.57485	0.01005			16.6089	0.00193
				4.58806	-0.000382345			4.57894	0.01008			16.613	0.00195
				4.59215	-0.000388707			4.58304	0.01011			16.617	0.00196
				4.59625	-0.000389986			4.58713	0.01011			16.6211	0.00197
				4.60034	-0.000383748			4.59123	0.01009			16.6252	0.002
				4.60444	-0.000378567			4.59532	0.01007			16.6293	0.00204
				4.60853	-0.000375147			4.59942	0.01006			16.6334	0.00207
				4.61263	-0.000374385			4.60351	0.01006			16.6375	0.00206
				4.61672	-0.000378459			4.60761	0.01005			16.6416	0.00204
				4.62082	-0.000386607			4.6117	0.01003			16.6457	0.00203
				4.62491	-0.00039705			4.6158	0.01			16.6498	0.002
				4.62901	-0.000392766			4.61989	0.00997			16.6539	0.00192
				4.6331	-0.00037778			4.62399	0.00996			16.658	0.00183
				4.6372	-0.000368652			4.62808	0.00996			16.6621	0.00176
				4.64129	-0.000371789			4.63218	0.00996			16.6662	0.00169
				4.64539	-0.000387395			4.63627	0.00996			16.6703	0.00163
				4.64948	-0.000400653			4.64036	0.00996			16.6744	0.00156
				4.65358	-0.000408296			4.64446	0.00996			16.6785	0.00148
				4.65767	-0.000415139			4.64855	0.00996			16.6826	0.00143
				4.66176	-0.000411355			4.65265	0.00996			16.6867	0.00144
				4.66586	-0.000397337			4.65674	0.00994			16.6908	0.00149
				4.66995	-0.000382854			4.66084	0.00991			16.6948	0.00155
				4.67405	-0.000369384			4.66493	0.00988			16.6989	0.00158
				4.67814	-0.00035333			4.66903	0.00985			16.703	0.00155
				4.68224	-0.000335276			4.67312	0.00983			16.7071	0.00151
				4.68633	-0.000321339			4.67722	0.00983			16.7112	0.00148
				4.69043	-0.000313748			4.68131	0.00983			16.7153	0.00144
				4.69452	-0.000314888			4.68541	0.00983			16.7194	0.0014
				4.69862	-0.000328687			4.6895	0.00982			16.7235	0.00134
				4.70271	-0.000352379			4.6936	0.00979			16.7276	0.00126
				4.70681	-0.000376085			4.69769	0.00976			16.7317	0.00118
				4.7109	-0.0003911			4.70179	0.00974			16.7358	0.0012
				4.715	-0.000397274			4.70588	0.00973			16.7399	0.0013
				4.71909	-0.000399344			4.70998	0.00971			16.744	0.00142
				4.72319	-0.000401053			4.71407	0.00969			16.7481	0.0015
				4.72728	-0.000403844			4.71817	0.00966			16.7522	0.0015
				4.73138	-0.000404098			4.72226	0.00967			16.7563	0.0015
				4.73547	-0.000399887			4.72636	0.0097			16.7604	0.00149
				4.73957	-0.000394425			4.73045	0.00973			16.7645	0.00147
				4.74366	-0.000389553			4.73455	0.00974			16.7686	0.0015
				4.74776	-0.000386096			4.73864	0.00973			16.7726	0.00156
				4.75185	-0.000386326			4.74274	0.00971			16.7767	0.00161
				4.75595	-0.000386924			4.74683	0.0097			16.7808	0.00162
				4.76004	-0.000385748			4.75093	0.0097			16.7849	0.00159
				4.76414	-0.000385423			4.75502	0.0097			16.789	0.00154
				4.76823	-0.000386657			4.75912	0.00971			16.7931	0.00151
				4.77233	-0.00038861			4.76321	0.00972			16.7972	0.00154
				4.77642	-0.000390988			4.76731	0.00971			16.8013	0.00161
				4.78052	-0.000389598			4.7714	0.0097			16.8054	0.00167
				4.78461	-0.000389369			4.7755	0.00969			16.8095	0.00174
				4.78871	-0.000397878			4.77959	0.00966			16.8136	0.0018
				4.7928	-0.00042062			4.78369	0.00964			16.8177	0.00184
				4.7969	-0.000454827			4.78778	0.00961			16.8218	0.00186
				4.80099	-0.000473793			4.79188	0.00958			16.8259	0.00187
				4.80509	-0.000475737			4.79597	0.00956			16.83	0.00185
				4.80918	-0.00047462			4.80007	0.00955			16.8341	0.00182
				4.81328	-0.000469132			4.80416	0.00954			16.8382	0.00177
				4.81737	-0.000460161			4.80826	0.00953			16.8423	0.00174
				4.82147	-0.000449666			4.81235	0.00952			16.8464	0.00182
				4.82556	-0.000432831			4.81645	0.0095			16.8504	0.00197
				4.82966	-0.000411049			4.82054	0.00949			16.8545	0.00211
				4.83375	-0.000389359			4.82464	0.00948			16.8586	0.00223
				4.83785	-0.000368343			4.82873	0.00949			16.8627	0.0023
				4.84194	-0.000347487			4.83282	0.00951			16.8668	0.00234
				4.84604	-0.000329091			4.83692	0.00953			16.8709	0.00236
				4.85013	-0.000315805			4.84101	0.00955			16.875	0.00229
				4.85422	-0.000318078			4.84511	0.00958			16.8791	0.00219
				4.85832	-0.000330298			4.8492	0.0096			16.8832	0.00212
				4.86241	-0.000340279			4.8533	0.0096			16.8873	0.00207
				4.86651	-0.000349036			4.85739	0.0096			16.8914	0.00201
				4.8706	-0.000354597			4.86149	0.0096			16.8955	0.00195
				4.8747	-0.000355364			4.86558	0.00959			16.8996	0.00187
				4.87879	-0.000349653			4.86968	0.00958			16.9037	0.00179
				4.88289	-0.000339148			4.87377	0.00956			16.9078	0.0017
				4.88698	-0.000326858			4.87787	0.00954			16.9119	0.00161
				4.89108	-0.000314459			4.88196	0.00953			16.916	0.00153
				4.89517	-0.000303334			4.88606	0.00952			16.9201	0.00147
				4.89927	-0.0003122			4.89015	0.00951			16.9242	0.00141
				4.90336	-0.000331409			4.89425	0.00947			16.9282	0.00135
				4.90746	-0.00033301			4.89834	0.00945			16.9323	0.00129
				4.91155	-0.000323083			4.90244	0.00943			16.9364	0.00124
				4.91565	-0.000315546			4.90653	0.00942			16.9405	0.0012
				4.91974	-0.000314392			4.91063	0.0094			16.9446	0.00115
				4.92384	-0.000323696			4.91472	0.00938			16.9487	0.00112
				4.92793	-0.000336352			4.91882	0.00937			16.9528	0.00108
				4.93203	-0.000344157			4.92291	0.00936			16.9569	0.00104
				4.93612	-0.000347313			4.92701	0.00936			16.961	0.000967769
				4.94022	-0.000347347			4.9311	0.00936			16.9651	0.00090056
				4.94431	-0.000346484			4.9352	0.00938			16.9692	0.000849311
				4.94841	-0.000340874			4.93929	0.00939			16.9733	0.00080681
				4.9525	-0.000329893			4.94339	0.0094			16.9774	0.000808744
				4.9566	-0.000324351			4.94748	0.00941			16.9815	0.000841153
				4.96069	-0.000331101			4.95158	0.00943			16.9856	0.000883055
				4.96479	-0.000339848			4.95567	0.00945			16.9897	0.000927815
				4.96888	-0.000342139			4.95977	0.00947			16.9938	0.00097378
				4.97298	-0.000337681			4.96386	0.00948			16.9979	0.00105
				4.97707	-0.000330105			4.96796	0.00948
				4.98117	-0.00032708			4.97205	0.00947
				4.98526	-0.000331876			4.97615	0.00946
				4.98936	-0.000347788			4.98024	0.00946
				4.99345	-0.000357502			4.98434	0.00947
				4.99755	-0.000326362			4.98843	0.00947
				5.00164	-0.000274466			4.99253	0.00948
				5.00574	-0.000232148			4.99662	0.00948
				5.00983	-0.000204344			5.00072	0.00947
				5.01393	-0.000193019			5.00481	0.00947
				5.01802	-0.000192949			5.00891	0.00945
				5.02212	-0.000200306			5.013	0.00942
				5.02621	-0.000220275			5.01709	0.00938
				5.03031	-0.00024995			5.02119	0.00935
				5.0344	-0.000269059			5.02528	0.00933
				5.0385	-0.000276066			5.02938	0.00931
				5.04259	-0.000279675			5.03347	0.0093
				5.04668	-0.000280497			5.03757	0.00929
				5.05078	-0.00027905			5.04166	0.00928
				5.05487	-0.000271957			5.04576	0.00928
				5.05897	-0.000257815			5.04985	0.00928
				5.06306	-0.000248491			5.05395	0.00928
				5.06716	-0.000252641			5.05804	0.00927
				5.07125	-0.000258349			5.06214	0.00924
				5.07535	-0.000251005			5.06623	0.0092
				5.07944	-0.000233012			5.07033	0.00917
				5.08354	-0.000220922			5.07442	0.00914
				5.08763	-0.000223785			5.07852	0.00911
				5.09173	-0.000239362			5.08261	0.00908
				5.09582	-0.000250454			5.08671	0.00906
				5.09992	-0.000241779			5.0908	0.00907
				5.10401	-0.000209677			5.0949	0.00909
				5.10811	-0.000172989			5.09899	0.00911
				5.1122	-0.000149726			5.10309	0.00912
				5.1163	-0.000141816			5.10718	0.00911
				5.12039	-0.000150703			5.11128	0.0091
				5.12449	-0.000174348			5.11537	0.0091
				5.12858	-0.000185321			5.11947	0.00909
				5.13268	-0.000180313			5.12356	0.00908
				5.13677	-0.000176793			5.12766	0.00906
				5.14087	-0.000176652			5.13175	0.00903
				5.14496	-0.00019383			5.13585	0.009
				5.14906	-0.00021294			5.13994	0.00898
				5.15315	-0.000207404			5.14404	0.00896
				5.15725	-0.000189336			5.14813	0.00895
				5.16134	-0.000169687			5.15223	0.00895
				5.16544	-0.000161109			5.15632	0.00896
				5.16953	-0.000175733			5.16042	0.00897
				5.17363	-0.00021535			5.16451	0.00898
				5.17772	-0.000258444			5.16861	0.00898
				5.18182	-0.000288466			5.1727	0.00895
				5.18591	-0.000311785			5.1768	0.0089
				5.19001	-0.00033067			5.18089	0.00886
				5.1941	-0.000338755			5.18499	0.00883
				5.1982	-0.000337022			5.18908	0.00881
				5.20229	-0.000331581			5.19318	0.00879
				5.20639	-0.00032123			5.19727	0.00878
				5.21048	-0.000300237			5.20137	0.00877
				5.21458	-0.000276955			5.20546	0.00876
				5.21867	-0.000262014			5.20955	0.00875
				5.22277	-0.000276357			5.21365	0.00873
				5.22686	-0.000306535			5.21774	0.00871
				5.23095	-0.000328618			5.22184	0.0087
				5.23505	-0.000346809			5.22593	0.00868
				5.23914	-0.00035994			5.23003	0.00868
				5.24324	-0.000367098			5.23412	0.0087
				5.24733	-0.000359621			5.23822	0.00872
				5.25143	-0.000344195			5.24231	0.00874
				5.25552	-0.000333477			5.24641	0.00877
				5.25962	-0.000331544			5.2505	0.0088
				5.26371	-0.000331939			5.2546	0.00883
				5.26781	-0.000333269			5.25869	0.00884
				5.2719	-0.000341967			5.26279	0.00886
				5.276	-0.00036253			5.26688	0.00888
				5.28009	-0.000384332			5.27098	0.00891
				5.28419	-0.00040069			5.27507	0.00893
				5.28828	-0.000417289			5.27917	0.00894
				5.29238	-0.000435317			5.28326	0.00894
				5.29647	-0.000450307			5.28736	0.00891
				5.30057	-0.000460099			5.29145	0.00891
				5.30466	-0.000467217			5.29555	0.00891
				5.30876	-0.000472768			5.29964	0.00891
				5.31285	-0.000477708			5.30374	0.00889
				5.31695	-0.000474751			5.30783	0.00886
				5.32104	-0.000463663			5.31193	0.00885
				5.32514	-0.000452316			5.31602	0.00884
				5.32923	-0.000442722			5.32012	0.00883
				5.33333	-0.000443195			5.32421	0.00883
				5.33742	-0.000446402			5.32831	0.00882
				5.34152	-0.000443599			5.3324	0.00882
				5.34561	-0.000447037			5.3365	0.00881
				5.34971	-0.00046364			5.34059	0.00882
				5.3538	-0.00048228			5.34469	0.00882
				5.3579	-0.000486145			5.34878	0.00882
				5.36199	-0.00047599			5.35288	0.00881
				5.36609	-0.000462094			5.35697	0.0088
				5.37018	-0.000447864			5.36107	0.00878
				5.37428	-0.000425744			5.36516	0.00878
				5.37837	-0.000396377			5.36926	0.00878
				5.38247	-0.000371864			5.37335	0.00876
				5.38656	-0.000356776			5.37745	0.00873
				5.39066	-0.000348289			5.38154	0.0087
				5.39475	-0.000344035			5.38564	0.00869
				5.39885	-0.000355979			5.38973	0.00869
				5.40294	-0.000371524			5.39382	0.00869
				5.40704	-0.000375361			5.39792	0.00867
				5.41113	-0.000376505			5.40201	0.00865
				5.41523	-0.000378757			5.40611	0.00864
				5.41932	-0.000380214			5.4102	0.00863
				5.42341	-0.000377528			5.4143	0.00861
				5.42751	-0.00037189			5.41839	0.00858
				5.4316	-0.000367163			5.42249	0.00855
				5.4357	-0.000364557			5.42658	0.00853
				5.43979	-0.000365984			5.43068	0.00852
				5.44389	-0.000372977			5.43477	0.00851
				5.44798	-0.000388912			5.43887	0.0085
				5.45208	-0.000407704			5.44296	0.0085
				5.45617	-0.000416942			5.44706	0.00851
				5.46027	-0.000412847			5.45115	0.00854
				5.46436	-0.000405689			5.45525	0.00857
				5.46846	-0.000404341			5.45934	0.00856
				5.47255	-0.000411883			5.46344	0.00853
				5.47665	-0.000438399			5.46753	0.00849
				5.48074	-0.000475584			5.47163	0.00847
				5.48484	-0.000508804			5.47572	0.00845
				5.48893	-0.00053822			5.47982	0.00843
				5.49303	-0.000565376			5.48391	0.00841
				5.49712	-0.000575021			5.48801	0.0084
				5.50122	-0.000567809			5.4921	0.00839
				5.50531	-0.000559658			5.4962	0.0084
				5.50941	-0.000553446			5.50029	0.0084
				5.5135	-0.000544009			5.50439	0.00841
				5.5176	-0.000530933			5.50848	0.00841
				5.52169	-0.000517852			5.51258	0.00839
				5.52579	-0.000502152			5.51667	0.00837
				5.52988	-0.000482353			5.52077	0.00835
				5.53398	-0.000464683			5.52486	0.00832
				5.53807	-0.00045375			5.52896	0.0083
				5.54217	-0.000459275			5.53305	0.00826
				5.54626	-0.000478455			5.53715	0.00825
				5.55036	-0.000489197			5.54124	0.00825
				5.55445	-0.000491441			5.54534	0.00827
				5.55855	-0.000494374			5.54943	0.00829
				5.56264	-0.000499396			5.55353	0.0083
				5.56674	-0.000513154			5.55762	0.00831
				5.57083	-0.000531236			5.56172	0.00833
				5.57493	-0.00054565			5.56581	0.00834
				5.57902	-0.000557895			5.56991	0.00834
				5.58312	-0.000563849			5.574	0.00833
				5.58721	-0.000564782			5.5781	0.00832
				5.59131	-0.000565953			5.58219	0.00832
				5.5954	-0.0005687			5.58628	0.00833
				5.5995	-0.000572597			5.59038	0.00835
				5.60359	-0.000576459			5.59447	0.00836
				5.60769	-0.000580491			5.59857	0.00838
				5.61178	-0.000573641			5.60266	0.0084
				5.61587	-0.000560741			5.60676	0.0084
				5.61997	-0.000554434			5.61085	0.00839
				5.62406	-0.000558701			5.61495	0.00836
				5.62816	-0.000579497			5.61904	0.00834
				5.63225	-0.000594586			5.62314	0.00833
				5.63635	-0.000595393			5.62723	0.00833
				5.64044	-0.000595089			5.63133	0.00836
				5.64454	-0.000595307			5.63542	0.00841
				5.64863	-0.00060313			5.63952	0.00846
				5.65273	-0.000614164			5.64361	0.00851
				5.65682	-0.000617283			5.64771	0.00855
				5.66092	-0.000615937			5.6518	0.00859
				5.66501	-0.000615993			5.6559	0.00858
				5.66911	-0.000618649			5.65999	0.00853
				5.6732	-0.00061828			5.66409	0.00849
				5.6773	-0.000615487			5.66818	0.00845
				5.68139	-0.000615042			5.67228	0.00841
				5.68549	-0.000621828			5.67637	0.00837
				5.68958	-0.000629781			5.68047	0.00834
				5.69368	-0.000636479			5.68456	0.00833
				5.69777	-0.000647785			5.68866	0.00832
				5.70187	-0.000663231			5.69275	0.00831
				5.70596	-0.000669421			5.69685	0.0083
				5.71006	-0.000666787			5.70094	0.0083
				5.71415	-0.00066591			5.70504	0.00828
				5.71825	-0.000667932			5.70913	0.00829
				5.72234	-0.000672112			5.71323	0.00831
				5.72644	-0.000676833			5.71732	0.00834
				5.73053	-0.000683175			5.72142	0.00838
				5.73463	-0.000681811			5.72551	0.00843
				5.73872	-0.000656006			5.72961	0.00846
				5.74282	-0.000616649			5.7337	0.00846
				5.74691	-0.000582791			5.7378	0.00843
				5.75101	-0.00055713			5.74189	0.00841
				5.7551	-0.000529686			5.74599	0.00839
				5.7592	-0.000499558			5.75008	0.00837
				5.76329	-0.000473367			5.75418	0.00834
				5.76739	-0.000455571			5.75827	0.00831
				5.77148	-0.000463572			5.76237	0.00828
				5.77558	-0.000477956			5.76646	0.00825
				5.77967	-0.000484669			5.77055	0.00822
				5.78377	-0.000495529			5.77465	0.0082
				5.78786	-0.000516597			5.77874	0.00817
				5.79196	-0.000534777			5.78284	0.00813
				5.79605	-0.000543508			5.78693	0.0081
				5.80015	-0.000551546			5.79103	0.00809
				5.80424	-0.000557785			5.79512	0.0081
				5.80833	-0.000561325			5.79922	0.00811
				5.81243	-0.000560229			5.80331	0.00813
				5.81652	-0.000559015			5.80741	0.00813
				5.82062	-0.000563074			5.8115	0.00813
				5.82471	-0.000571322			5.8156	0.00815
				5.82881	-0.000576415			5.81969	0.00819
				5.8329	-0.000575715			5.82379	0.00822
				5.837	-0.000572135			5.82788	0.00821
				5.84109	-0.000563288			5.83198	0.00819
				5.84519	-0.000548515			5.83607	0.00816
				5.84928	-0.000531955			5.84017	0.00814
				5.85338	-0.000517269			5.84426	0.00811
				5.85747	-0.000505403			5.84836	0.00807
				5.86157	-0.000498254			5.85245	0.00804
				5.86566	-0.000497334			5.85655	0.00803
				5.86976	-0.000510085			5.86064	0.00803
				5.87385	-0.000529268			5.86474	0.00802
				5.87795	-0.000542584			5.86883	0.00799
				5.88204	-0.000551962			5.87293	0.00794
				5.88614	-0.000559115			5.87702	0.0079
				5.89023	-0.000564154			5.88112	0.00787
				5.89433	-0.000567656			5.88521	0.00786
				5.89842	-0.000570156			5.88931	0.00787
				5.90252	-0.000564455			5.8934	0.00791
				5.90661	-0.000557268			5.8975	0.00796
				5.91071	-0.000559766			5.90159	0.00802
				5.9148	-0.000576084			5.90569	0.00807
				5.9189	-0.000580913			5.90978	0.00811
				5.92299	-0.000566175			5.91388	0.00812
				5.92709	-0.000552129			5.91797	0.00811
				5.93118	-0.000542584			5.92207	0.00809
				5.93528	-0.000541578			5.92616	0.00807
				5.93937	-0.000549252			5.93026	0.00804
				5.94347	-0.000562232			5.93435	0.008
				5.94756	-0.000587599			5.93845	0.00795
				5.95166	-0.000610505			5.94254	0.00791
				5.95575	-0.000621772			5.94664	0.00787
				5.95985	-0.000630904			5.95073	0.00783
				5.96394	-0.000638818			5.95483	0.00779
				5.96804	-0.000644824			5.95892	0.00775
				5.97213	-0.000645796			5.96301	0.0077
				5.97623	-0.000645346			5.96711	0.00767
				5.98032	-0.000648475			5.9712	0.00764
				5.98442	-0.000666825			5.9753	0.00762
				5.98851	-0.000693154			5.97939	0.00761
				5.99261	-0.000715597			5.98349	0.0076
				5.9967	-0.000737477			5.98758	0.0076
				6.00079	-0.000761339			5.99168	0.00759
				6.00489	-0.000780394			5.99577	0.00758
				6.00898	-0.000792812			5.99987	0.00757
				6.01308	-0.000804991			6.00396	0.00755
				6.01717	-0.000817762			6.00806	0.00753
				6.02127	-0.000822391			6.01215	0.00754
				6.02536	-0.000816927			6.01625	0.00756
				6.02946	-0.000819121			6.02034	0.00758
				6.03355	-0.000839407			6.02444	0.00758
				6.03765	-0.000872933			6.02853	0.00758
				6.04174	-0.00090274			6.03263	0.0076
				6.04584	-0.000920539			6.03672	0.00764
				6.04993	-0.000933456			6.04082	0.00769
				6.05403	-0.000945133			6.04491	0.00773
				6.05812	-0.000942357			6.04901	0.00775
				6.06222	-0.000912675			6.0531	0.00775
				6.06631	-0.000871055			6.0572	0.00771
				6.07041	-0.000832807			6.06129	0.00765
				6.0745	-0.000799072			6.06539	0.00759
				6.0786	-0.000781046			6.06948	0.00754
				6.08269	-0.000781834			6.07358	0.0075
				6.08679	-0.000789576			6.07767	0.0075
				6.09088	-0.000803881			6.08177	0.0075
				6.09498	-0.000832303			6.08586	0.00751
				6.09907	-0.000864535			6.08996	0.0075
				6.10317	-0.000881585			6.09405	0.00748
				6.10726	-0.000887191			6.09815	0.00746
				6.11136	-0.000890369			6.10224	0.00744
				6.11545	-0.000882341			6.10634	0.00742
				6.11955	-0.000864919			6.11043	0.00741
				6.12364	-0.000846688			6.11453	0.0074
				6.12774	-0.000824332			6.11862	0.00739
				6.13183	-0.00078517			6.12272	0.00736
				6.13593	-0.000734851			6.12681	0.00733
				6.14002	-0.000689927			6.13091	0.00733
				6.14412	-0.000653557			6.135	0.00736
				6.14821	-0.000621473			6.1391	0.0074
				6.15231	-0.000595301			6.14319	0.00742
				6.1564	-0.00057918			6.14728	0.00742
				6.1605	-0.000594746			6.15138	0.00739
				6.16459	-0.000635425			6.15547	0.00735
				6.16869	-0.000672394			6.15957	0.0073
				6.17278	-0.000703849			6.16366	0.00726
				6.17688	-0.000724429			6.16776	0.00722
				6.18097	-0.000721362			6.17185	0.00717
				6.18506	-0.00069847			6.17595	0.00715
				6.18916	-0.00066382			6.18004	0.00716
				6.19325	-0.000614579			6.18414	0.00719
				6.19735	-0.000554962			6.18823	0.00722
				6.20144	-0.000512281			6.19233	0.00724
				6.20554	-0.000503716			6.19642	0.00726
				6.20963	-0.000519429			6.20052	0.00727
				6.21373	-0.000549664			6.20461	0.00731
				6.21782	-0.000585926			6.20871	0.00736
				6.22192	-0.000619479			6.2128	0.00741
				6.22601	-0.000646783			6.2169	0.00744
				6.23011	-0.000664201			6.22099	0.00744
				6.2342	-0.000639906			6.22509	0.00742
				6.2383	-0.000579439			6.22918	0.0074
				6.24239	-0.000533737			6.23328	0.00737
				6.24649	-0.000521835			6.23737	0.00734
				6.25058	-0.000522671			6.24147	0.00732
				6.25468	-0.000522898			6.24556	0.00731
				6.25877	-0.000526104			6.24966	0.00731
				6.26287	-0.000515765			6.25375	0.00731
				6.26696	-0.000488357			6.25785	0.00731
				6.27106	-0.000454874			6.26194	0.00731
				6.27515	-0.000422439			6.26604	0.00732
				6.27925	-0.000396098			6.27013	0.00734
				6.28334	-0.000423274			6.27423	0.00736
				6.28744	-0.000489819			6.27832	0.00738
				6.29153	-0.000549011			6.28242	0.00738
				6.29563	-0.00060371			6.28651	0.00736
				6.29972	-0.000636823			6.29061	0.00734
				6.30382	-0.000637382			6.2947	0.00731
				6.30791	-0.000626228			6.2988	0.00736
				6.31201	-0.000618315			6.30289	0.00749
				6.3161	-0.000617561			6.30699	0.00763
				6.3202	-0.000626558			6.31108	0.00772
				6.32429	-0.00064048			6.31518	0.00777
				6.32839	-0.000665891			6.31927	0.00778
				6.33248	-0.000699302			6.32337	0.00778
				6.33658	-0.000734053			6.32746	0.00777
				6.34067	-0.000773706			6.33156	0.00775
				6.34477	-0.000794598			6.33565	0.00773
				6.34886	-0.000791427			6.33974	0.00771
				6.35296	-0.000763997			6.34384	0.00769
				6.35705	-0.000711428			6.34793	0.00768
				6.36115	-0.000660831			6.35203	0.00772
				6.36524	-0.000626579			6.35612	0.00775
				6.36934	-0.000557879			6.36022	0.00777
				6.37343	-0.000453819			6.36431	0.00778
				6.37752	-0.000367492			6.36841	0.00777
				6.38162	-0.000310647			6.3725	0.00777
				6.38571	-0.000293852			6.3766	0.00776
				6.38981	-0.000337383			6.38069	0.00774
				6.3939	-0.000416875			6.38479	0.00771
				6.398	-0.000494227			6.38888	0.00768
				6.40209	-0.000555046			6.39298	0.00765
				6.40619	-0.000601782			6.39707	0.00761
				6.41028	-0.000644995			6.40117	0.00758
				6.41438	-0.000687559			6.40526	0.00756
				6.41847	-0.000712831			6.40936	0.00754
				6.42257	-0.000709923			6.41345	0.00752
				6.42666	-0.000690647			6.41755	0.00751
				6.43076	-0.000677917			6.42164	0.00753
				6.43485	-0.000684613			6.42574	0.00761
				6.43895	-0.000704848			6.42983	0.00771
				6.44304	-0.000730941			6.43393	0.00782
				6.44714	-0.000760026			6.43802	0.00792
				6.45123	-0.000784064			6.44212	0.00801
				6.45533	-0.000788747			6.44621	0.00804
				6.45942	-0.000775385			6.45031	0.00801
				6.46352	-0.00076014			6.4544	0.00797
				6.46761	-0.000750997			6.4585	0.00794
				6.47171	-0.00074767			6.46259	0.00792
				6.4758	-0.00074986			6.46669	0.00793
				6.4799	-0.000765646			6.47078	0.00795
				6.48399	-0.000787937			6.47488	0.00796
				6.48809	-0.000764557			6.47897	0.00792
				6.49218	-0.000655798			6.48307	0.00785
				6.49628	-0.000480115			6.48716	0.00778
				6.50037	-0.000291088			6.49126	0.00772
				6.50447	-0.000117682			6.49535	0.00765
				6.50856	-4.20731e-05			6.49945	0.00761
				6.51266	-4.82291e-05			6.50354	0.00758
				6.51675	-7.6443e-05			6.50764	0.00758
				6.52085	-0.000131619			6.51173	0.00758
				6.52494	-0.000207311			6.51583	0.00766
				6.52904	-0.000304703			6.51992	0.00781
				6.53313	-0.000388877			6.52401	0.00793
				6.53723	-0.000441635			6.52811	0.00795
				6.54132	-0.000483148			6.5322	0.0079
				6.54542	-0.000522925			6.5363	0.00781
				6.54951	-0.000562653			6.54039	0.00774
				6.55361	-0.000595218			6.54449	0.00769
				6.5577	-0.000619628			6.54858	0.00765
				6.5618	-0.000641774			6.55268	0.00763
				6.56589	-0.000661973			6.55677	0.00763
				6.56998	-0.000682405			6.56087	0.00766
				6.57408	-0.000704776			6.56496	0.00771
				6.57817	-0.000733951			6.56906	0.00774
				6.58227	-0.000770927			6.57315	0.00775
				6.58636	-0.000813593			6.57725	0.00772
				6.59046	-0.000851767			6.58134	0.00768
				6.59455	-0.000885623			6.58544	0.00764
				6.59865	-0.000923704			6.58953	0.00759
				6.60274	-0.000970028			6.59363	0.00752
				6.60684	-0.000976905			6.59772	0.00756
				6.61093	-0.00095295			6.60182	0.00767
				6.61503	-0.000945302			6.60591	0.00777
				6.61912	-0.000965637			6.61001	0.00784
				6.62322	-0.000988259			6.6141	0.00787
				6.62731	-0.000996067			6.6182	0.00788
				6.63141	-0.00101			6.62229	0.00785
				6.6355	-0.00103			6.62639	0.00783
				6.6396	-0.00105			6.63048	0.00782
				6.64369	-0.00108			6.63458	0.00782
				6.64779	-0.0011			6.63867	0.00783
				6.65188	-0.00112			6.64277	0.00785
				6.65598	-0.00112			6.64686	0.00785
				6.66007	-0.00112			6.65096	0.00786
				6.66417	-0.00114			6.65505	0.00796
				6.66826	-0.00116			6.65915	0.00809
				6.67236	-0.00115			6.66324	0.00821
				6.67645	-0.00111			6.66734	0.00826
				6.68055	-0.00105			6.67143	0.00824
				6.68464	-0.000994288			6.67553	0.00823
				6.68874	-0.000946005			6.67962	0.00824
				6.69283	-0.000945362			6.68372	0.00826
				6.69693	-0.000976739			6.68781	0.00829
				6.70102	-0.001			6.69191	0.00835
				6.70512	-0.00102			6.696	0.00843
				6.70921	-0.00101			6.7001	0.00847
				6.71331	-0.00092997			6.70419	0.00844
				6.7174	-0.000792318			6.70829	0.00836
				6.7215	-0.000647604			6.71238	0.0083
				6.72559	-0.000519095			6.71647	0.00828
				6.72969	-0.000412857			6.72057	0.00828
				6.73378	-0.000354513			6.72466	0.00828
				6.73788	-0.000332596			6.72876	0.00825
				6.74197	-0.000305084			6.73285	0.00825
				6.74607	-0.000270767			6.73695	0.00834
				6.75016	-0.000241616			6.74104	0.00846
				6.75426	-0.000221053			6.74514	0.00853
				6.75835	-0.000195595			6.74923	0.00855
				6.76244	-0.000127342			6.75333	0.00852
				6.76654	-2.34915e-05			6.75742	0.00851
				6.77063	8.12401e-05			6.76152	0.00854
				6.77473	0.000173328			6.76561	0.00859
				6.77882	0.000247608			6.76971	0.00865
				6.78292	0.000322801			6.7738	0.00873
				6.78701	0.000529888			6.7779	0.00885
				6.79111	0.00113			6.78199	0.00893
				6.7952	0.00193			6.78609	0.00894
				6.7993	0.00264			6.79018	0.00896
				6.80339	0.00323			6.79428	0.00906
				6.80749	0.00361			6.79837	0.00916
				6.81158	0.00373			6.80247	0.00926
				6.81568	0.00372			6.80656	0.00932
				6.81977	0.00388			6.81066	0.00939
				6.82387	0.00425			6.81475	0.00948
				6.82796	0.00464			6.81885	0.00956
				6.83206	0.00501			6.82294	0.00963
				6.83615	0.00538			6.82704	0.00966
				6.84025	0.00578			6.83113	0.00966
				6.84434	0.00614			6.83523	0.00964
				6.84844	0.00646			6.83932	0.00962
				6.85253	0.00673			6.84342	0.00957
				6.85663	0.00702			6.84751	0.00951
				6.86072	0.00731			6.85161	0.00948
				6.86482	0.00759			6.8557	0.00948
				6.86891	0.00807			6.8598	0.00948
				6.87301	0.00893			6.86389	0.00964
				6.8771	0.00995			6.86799	0.0099
				6.8812	0.01094			6.87208	0.01016
				6.88529	0.01187			6.87618	0.0104
				6.88939	0.01269			6.88027	0.01049
				6.89348	0.01337			6.88437	0.01061
				6.89758	0.01387			6.88846	0.01081
				6.90167	0.01438			6.89256	0.01097
				6.90577	0.01504			6.89665	0.01101
				6.90986	0.01566			6.90074	0.01094
				6.91396	0.01613			6.90484	0.0109
				6.91805	0.01642			6.90893	0.01093
				6.92215	0.0166			6.91303	0.01097
				6.92624	0.01712			6.91712	0.011
				6.93034	0.0181			6.92122	0.01101
				6.93443	0.01918			6.92531	0.01099
				6.93853	0.02009			6.92941	0.01093
				6.94262	0.02077			6.9335	0.01085
				6.94672	0.02129			6.9376	0.01075
				6.95081	0.02174			6.94169	0.01066
				6.9549	0.02206			6.94579	0.01057
				6.959	0.02227			6.94988	0.0105
				6.96309	0.02253			6.95398	0.01046
				6.96719	0.0228			6.95807	0.01045
				6.97128	0.02306			6.96217	0.01048
				6.97538	0.02329			6.96626	0.01053
				6.97947	0.02358			6.97036	0.0106
				6.98357	0.02395			6.97445	0.01078
				6.98766	0.02442			6.97855	0.01104
				6.99176	0.02492			6.98264	0.01125
				6.99585	0.02535			6.98674	0.01132
				6.99995	0.02565			6.99083	0.01124
				7.00404	0.02579			6.99493	0.01114
				7.00814	0.02594			6.99902	0.01109
				7.01223	0.0265			7.00312	0.01111
				7.01633	0.02726			7.00721	0.01114
				7.02042	0.02793			7.01131	0.01113
				7.02452	0.02842			7.0154	0.01106
				7.02861	0.02868			7.0195	0.01099
				7.03271	0.02874			7.02359	0.01093
				7.0368	0.02892			7.02769	0.0109
				7.0409	0.02937			7.03178	0.01091
				7.04499	0.02989			7.03588	0.01092
				7.04909	0.03024			7.03997	0.01094
				7.05318	0.03028			7.04407	0.01093
				7.05728	0.0303			7.04816	0.01087
				7.06137	0.03045			7.05226	0.01088
				7.06547	0.03062			7.05635	0.01093
				7.06956	0.03075			7.06045	0.01096
				7.07366	0.03084			7.06454	0.01093
				7.07775	0.03106			7.06864	0.01086
				7.08185	0.0315			7.07273	0.01081
				7.08594	0.03208			7.07683	0.01075
				7.09004	0.0328			7.08092	0.01065
				7.09413	0.03356			7.08502	0.01057
				7.09823	0.03426			7.08911	0.01062
				7.10232	0.03487			7.0932	0.01074
				7.10642	0.03539			7.0973	0.01085
				7.11051	0.0355			7.10139	0.01094
				7.11461	0.0353			7.10549	0.01101
				7.1187	0.03516			7.10958	0.01108
				7.1228	0.03501			7.11368	0.01113
				7.12689	0.03481			7.11777	0.01116
				7.13099	0.03454			7.12187	0.01115
				7.13508	0.03434			7.12596	0.01109
				7.13917	0.03425			7.13006	0.01103
				7.14327	0.03421			7.13415	0.01102
				7.14736	0.0342			7.13825	0.01103
				7.15146	0.03422			7.14234	0.01103
				7.15555	0.03422			7.14644	0.011
				7.15965	0.03407			7.15053	0.01096
				7.16374	0.03389			7.15463	0.01089
				7.16784	0.03385			7.15872	0.0108
				7.17193	0.03385			7.16282	0.0107
				7.17603	0.03384			7.16691	0.01062
				7.18012	0.03379			7.17101	0.01054
				7.18422	0.0338			7.1751	0.01047
				7.18831	0.03399			7.1792	0.01042
				7.19241	0.03435			7.18329	0.01039
				7.1965	0.03478			7.18739	0.01037
				7.2006	0.03518			7.19148	0.01034
				7.20469	0.03554			7.19558	0.01029
				7.20879	0.03584			7.19967	0.01023
				7.21288	0.03601			7.20377	0.01018
				7.21698	0.03598			7.20786	0.01015
				7.22107	0.03587			7.21196	0.01013
				7.22517	0.03574			7.21605	0.0101
				7.22926	0.03559			7.22015	0.01011
				7.23336	0.03532			7.22424	0.01015
				7.23745	0.03494			7.22834	0.01019
				7.24155	0.03452			7.23243	0.01019
				7.24564	0.03406			7.23653	0.01013
				7.24974	0.03361			7.24062	0.01005
				7.25383	0.03319			7.24472	0.00998
				7.25793	0.03277			7.24881	0.00992
				7.26202	0.03237			7.25291	0.00992
				7.26612	0.032			7.257	0.00996
				7.27021	0.03166			7.2611	0.00998
				7.27431	0.03133			7.26519	0.00996
				7.2784	0.03101			7.26929	0.00991
				7.2825	0.03073			7.27338	0.00988
				7.28659	0.03062			7.27747	0.00985
				7.29069	0.03067			7.28157	0.00982
				7.29478	0.03074			7.28566	0.00979
				7.29888	0.0308			7.28976	0.00975
				7.30297	0.03086			7.29385	0.00971
				7.30707	0.03088			7.29795	0.00968
				7.31116	0.0306			7.30204	0.00964
				7.31526	0.0302			7.30614	0.00959
				7.31935	0.0299			7.31023	0.00958
				7.32345	0.02961			7.31433	0.00961
				7.32754	0.02928			7.31842	0.00968
				7.33163	0.02895			7.32252	0.00977
				7.33573	0.02866			7.32661	0.00986
				7.33982	0.02841			7.33071	0.00993
				7.34392	0.02818			7.3348	0.00995
				7.34801	0.02796			7.3389	0.00994
				7.35211	0.02776			7.34299	0.00994
				7.3562	0.0276			7.34709	0.00993
				7.3603	0.02744			7.35118	0.00991
				7.36439	0.0273			7.35528	0.00987
				7.36849	0.02716			7.35937	0.00982
				7.37258	0.02704			7.36347	0.00977
				7.37668	0.02688			7.36756	0.00971
				7.38077	0.02662			7.37166	0.00966
				7.38487	0.02641			7.37575	0.00963
				7.38896	0.02632			7.37985	0.00961
				7.39306	0.02625			7.38394	0.00961
				7.39715	0.02626			7.38804	0.00963
				7.40125	0.02628			7.39213	0.00965
				7.40534	0.0262			7.39623	0.00968
				7.40944	0.02597			7.40032	0.00969
				7.41353	0.02547			7.40442	0.00968
				7.41763	0.02488			7.40851	0.00965
				7.42172	0.0244			7.41261	0.00962
				7.42582	0.02401			7.4167	0.00959
				7.42991	0.02368			7.4208	0.00956
				7.43401	0.02337			7.42489	0.00953
				7.4381	0.02304			7.42899	0.00951
				7.4422	0.02269			7.43308	0.00952
				7.44629	0.02245			7.43718	0.00952
				7.45039	0.02232			7.44127	0.00951
				7.45448	0.02218			7.44537	0.00949
				7.45858	0.02197			7.44946	0.00947
				7.46267	0.02168			7.45356	0.00944
				7.46677	0.02148			7.45765	0.00942
				7.47086	0.02137			7.46175	0.0094
				7.47496	0.02129			7.46584	0.0094
				7.47905	0.02121			7.46993	0.00943
				7.48315	0.02112			7.47403	0.00949
				7.48724	0.02102			7.47812	0.00955
				7.49134	0.02086			7.48222	0.00961
				7.49543	0.02064			7.48631	0.00966
				7.49953	0.02039			7.49041	0.00971
				7.50362	0.02016			7.4945	0.00971
				7.50772	0.01993			7.4986	0.00973
				7.51181	0.01966			7.50269	0.00978
				7.51591	0.0194			7.50679	0.00982
				7.52	0.01916			7.51088	0.00984
				7.52409	0.01893			7.51498	0.00983
				7.52819	0.0187			7.51907	0.00984
				7.53228	0.01851			7.52317	0.00987
				7.53638	0.01836			7.52726	0.0099
				7.54047	0.01823			7.53136	0.00991
				7.54457	0.01807			7.53545	0.00995
				7.54866	0.01795			7.53955	0.01
				7.55276	0.01788			7.54364	0.01005
				7.55685	0.01778			7.54774	0.01009
				7.56095	0.01759			7.55183	0.01011
				7.56504	0.01743			7.55593	0.01012
				7.56914	0.01735			7.56002	0.01013
				7.57323	0.01726			7.56412	0.01015
				7.57733	0.0171			7.56821	0.01016
				7.58142	0.01693			7.57231	0.01016
				7.58552	0.0168			7.5764	0.01015
				7.58961	0.01668			7.5805	0.01015
				7.59371	0.01655			7.58459	0.01016
				7.5978	0.01649			7.58869	0.01014
				7.6019	0.0165			7.59278	0.01009
				7.60599	0.01649			7.59688	0.01002
				7.61009	0.01642			7.60097	0.00995
				7.61418	0.01628			7.60507	0.00989
				7.61828	0.01616			7.60916	0.00983
				7.62237	0.01606			7.61326	0.00977
				7.62647	0.01599			7.61735	0.00971
				7.63056	0.01591			7.62145	0.00967
				7.63466	0.0158			7.62554	0.00965
				7.63875	0.01563			7.62964	0.00964
				7.64285	0.01546			7.63373	0.00962
				7.64694	0.01529			7.63783	0.00958
				7.65104	0.01514			7.64192	0.00954
				7.65513	0.01498			7.64602	0.00952
				7.65923	0.01482			7.65011	0.00955
				7.66332	0.01468			7.6542	0.00958
				7.66742	0.01453			7.6583	0.0096
				7.67151	0.01436			7.66239	0.0096
				7.67561	0.01424			7.66649	0.00958
				7.6797	0.01423			7.67058	0.00955
				7.6838	0.01423			7.67468	0.00955
				7.68789	0.01424			7.67877	0.0096
				7.69199	0.01421			7.68287	0.00967
				7.69608	0.01414			7.68696	0.00972
				7.70018	0.01404			7.69106	0.00974
				7.70427	0.01393			7.69515	0.00973
				7.70837	0.0139			7.69925	0.00969
				7.71246	0.01423			7.70334	0.00965
				7.71655	0.01491			7.70744	0.00965
				7.72065	0.01548			7.71153	0.00966
				7.72474	0.01567			7.71563	0.00966
				7.72884	0.01558			7.71972	0.00966
				7.73293	0.0154			7.72382	0.00964
				7.73703	0.01522			7.72791	0.00961
				7.74112	0.01504			7.73201	0.00958
				7.74522	0.01485			7.7361	0.00959
				7.74931	0.01465			7.7402	0.00962
				7.75341	0.01452			7.74429	0.00964
				7.7575	0.01444			7.74839	0.00966
				7.7616	0.01436			7.75248	0.00965
				7.76569	0.0142			7.75658	0.00961
				7.76979	0.01397			7.76067	0.00957
				7.77388	0.01387			7.76477	0.00952
				7.77798	0.01388			7.76886	0.00948
				7.78207	0.01389			7.77296	0.00946
				7.78617	0.01386			7.77705	0.00944
				7.79026	0.01376			7.78115	0.0094
				7.79436	0.01364			7.78524	0.00936
				7.79845	0.01355			7.78934	0.00932
				7.80255	0.01347			7.79343	0.00929
				7.80664	0.01342			7.79753	0.00928
				7.81074	0.01342			7.80162	0.00933
				7.81483	0.01343			7.80572	0.0094
				7.81893	0.01344			7.80981	0.00949
				7.82302	0.01344			7.81391	0.00956
				7.82712	0.01344			7.818	0.00962
				7.83121	0.01344			7.8221	0.00963
				7.83531	0.01343			7.82619	0.00959
				7.8394	0.01341			7.83029	0.00953
				7.8435	0.01337			7.83438	0.00947
				7.84759	0.01339			7.83848	0.00945
				7.85169	0.01349			7.84257	0.00945
				7.85578	0.01358			7.84666	0.00944
				7.85988	0.01365			7.85076	0.00943
				7.86397	0.01366			7.85485	0.00941
				7.86807	0.01366			7.85895	0.00937
				7.87216	0.01367			7.86304	0.00932
				7.87626	0.01369			7.86714	0.00929
				7.88035	0.01374			7.87123	0.00925
				7.88445	0.01382			7.87533	0.00921
				7.88854	0.01391			7.87942	0.00917
				7.89264	0.01401			7.88352	0.00915
				7.89673	0.01413			7.88761	0.00912
				7.90083	0.01429			7.89171	0.00908
				7.90492	0.01448			7.8958	0.00903
				7.90901	0.01467			7.8999	0.00899
				7.91311	0.01485			7.90399	0.00896
				7.9172	0.01504			7.90809	0.00894
				7.9213	0.01526			7.91218	0.00891
				7.92539	0.01545			7.91628	0.00888
				7.92949	0.01561			7.92037	0.00884
				7.93358	0.01573			7.92447	0.00879
				7.93768	0.01579			7.92856	0.00877
				7.94177	0.01578			7.93266	0.00877
				7.94587	0.01579			7.93675	0.00878
				7.94996	0.01583			7.94085	0.0088
				7.95406	0.01587			7.94494	0.0088
				7.95815	0.01589			7.94904	0.00879
				7.96225	0.01595			7.95313	0.00876
				7.96634	0.01605			7.95723	0.00872
				7.97044	0.01615			7.96132	0.0087
				7.97453	0.01625			7.96542	0.00867
				7.97863	0.01633			7.96951	0.00863
				7.98272	0.01641			7.97361	0.00863
				7.98682	0.01648			7.9777	0.00869
				7.99091	0.01655			7.9818	0.00877
				7.99501	0.01661			7.98589	0.00884
				7.9991	0.0167			7.98999	0.00888
				8.0032	0.01684			7.99408	0.00888
				8.00729	0.01696			7.99818	0.00887
				8.01139	0.01703			8.00227	0.00886
				8.01548	0.01707			8.00637	0.00885
				8.01958	0.01714			8.01046	0.00883
				8.02367	0.01725			8.01456	0.00877
				8.02777	0.01735			8.01865	0.0087
				8.03186	0.01742			8.02275	0.00873
				8.03596	0.01747			8.02684	0.00881
				8.04005	0.01749			8.03093	0.00889
				8.04415	0.01751			8.03503	0.00895
				8.04824	0.01752			8.03912	0.00898
				8.05234	0.01753			8.04322	0.00901
				8.05643	0.01754			8.04731	0.00898
				8.06053	0.01752			8.05141	0.00892
				8.06462	0.01751			8.0555	0.00887
				8.06872	0.01752			8.0596	0.00887
				8.07281	0.01753			8.06369	0.00891
				8.07691	0.01752			8.06779	0.00893
				8.081	0.0175			8.07188	0.00895
				8.0851	0.01746			8.07598	0.0089
				8.08919	0.01744			8.08007	0.00883
				8.09328	0.01748			8.08417	0.00881
				8.09738	0.01754			8.08826	0.00883
				8.10147	0.01758			8.09236	0.00883
				8.10557	0.01759			8.09645	0.0088
				8.10966	0.01757			8.10055	0.00872
				8.11376	0.01753			8.10464	0.00864
				8.11785	0.01748			8.10874	0.00856
				8.12195	0.01743			8.11283	0.00849
				8.12604	0.01734			8.11693	0.00842
				8.13014	0.01723			8.12102	0.00834
				8.13423	0.01713			8.12512	0.00825
				8.13833	0.01703			8.12921	0.00816
				8.14242	0.01691			8.13331	0.00808
				8.14652	0.0168			8.1374	0.00802
[truncated: 2,165 more rows]

## Sheet: Figure S3b
Figure S3b
				0h				24h				48h
				volume (mL)	Normalized LS detector signal	volume (mL)	Molar mass (Da)	volume (mL)	Normalized LS detector signal	volume (mL)	Molar mass (Da)	volume (mL)	Normalized LS detector signal	volume (mL)	Molar mass (Da)
	Mpro C145S Monomer + nirmatrelvir			-0.03007	-0.01216	14.0072	64502.8	-0.03167	0.00927	14.0425	65174.7	-0.02983	0.0084	13.9706	66172.6
				-0.02598	-0.013	14.0113	64590.6	-0.02757	0.00991	14.0466	65183.2	-0.02574	0.00885	13.9747	66186.6
				-0.02188	-0.01383	14.0154	64651.6	-0.02348	0.01049	14.0507	65191.1	-0.02164	0.00926	13.9788	66191
				-0.01779	-0.01461	14.0195	64655.2	-0.01938	0.01102	14.0548	65181.7	-0.01755	0.00963	13.9829	66161.2
				-0.01369	-0.01534	14.0236	64562.4	-0.01529	0.01151	14.0589	65163.6	-0.01345	0.00997	13.987	66110
				-0.0096	-0.01601	14.0277	64419.4	-0.01119	0.01196	14.063	65145	-0.00936	0.01028	13.9911	66067.7
				-0.0055	-0.01664	14.0318	64314.8	-0.0071	0.01239	14.0671	65129.5	-0.00526	0.01057	13.9952	66056.6
				-0.00141	-0.01721	14.0359	64246.5	-0.003	0.01278	14.0711	65113.2	-0.00117	0.01084	13.9993	66044.4
				0.00269	-0.01772	14.04	64191.7	0.00109	0.01314	14.0752	65091.2	0.00293	0.01109	14.0034	66009
				0.00678	-0.01817	14.0441	64155	0.00519	0.01347	14.0793	65057.3	0.00702	0.01133	14.0075	65968.5
				0.01088	-0.01858	14.0482	64133.9	0.00928	0.01378	14.0834	65017	0.01112	0.01155	14.0115	65904.4
				0.01497	-0.01895	14.0523	64099.8	0.01338	0.01407	14.0875	64986.9	0.01521	0.01181	14.0157	65825.1
				0.01906	-0.01929	14.0564	64050.4	0.01747	0.01433	14.0916	64965.3	0.01931	0.01207	14.0197	65766.4
				0.02316	-0.0196	14.0604	64000.2	0.02157	0.01457	14.0957	64943.3	0.0234	0.01233	14.0238	65738.9
				0.02725	-0.01988	14.0646	63952.4	0.02566	0.01478	14.0998	64919.2	0.0275	0.0126	14.0279	65721.5
				0.03135	-0.02013	14.0686	63909.3	0.02976	0.01497	14.1039	64890.6	0.03159	0.01289	14.032	65715
				0.03544	-0.02034	14.0727	63869.8	0.03385	0.01514	14.108	64862.8	0.03569	0.01318	14.0361	65718.2
				0.03954	-0.02055	14.0768	63837.1	0.03795	0.0153	14.1121	64841.5	0.03978	0.01346	14.0402	65739.1
				0.04363	-0.02076	14.0809	63802.2	0.04204	0.01545	14.1162	64821.3	0.04388	0.01391	14.0443	65766.5
				0.04773	-0.02097	14.085	63759.8	0.04614	0.0156	14.1203	64794.8	0.04797	0.0143	14.0484	65781
				0.05182	-0.02115	14.0891	63717.5	0.05023	0.01576	14.1244	64765.5	0.05207	0.01451	14.0525	65780.8
				0.05592	-0.0213	14.0932	63681	0.05433	0.01591	14.1285	64767	0.05616	0.01465	14.0566	65778.7
				0.06001	-0.02146	14.0973	63650.9	0.05842	0.01604	14.1326	64766	0.06026	0.01476	14.0607	65777.8
				0.06411	-0.02161	14.1014	63619.3	0.06252	0.01616	14.1367	64741.3	0.06435	0.01484	14.0648	65778.4
				0.0682	-0.02176	14.1055	63583.5	0.06661	0.01627	14.1408	64701.9	0.06845	0.01493	14.0689	65778.1
				0.0723	-0.02185	14.1096	63544.8	0.07071	0.01637	14.1448	64675.5	0.07254	0.01502	14.073	65781.3
				0.07639	-0.02183	14.1137	63505.1	0.0748	0.01647	14.1489	64658.6	0.07664	0.01511	14.0771	65792.1
				0.08049	-0.02177	14.1178	63468.5	0.0789	0.01654	14.153	64634.3	0.08073	0.01517	14.0812	65799.7
				0.08458	-0.02175	14.1219	63431.4	0.08299	0.01661	14.1571	64615.1	0.08483	0.0152	14.0853	65804.9
				0.08868	-0.02182	14.126	63390	0.08709	0.01668	14.1612	64579.6	0.08892	0.01521	14.0894	65812.9
				0.09277	-0.02194	14.1301	63347.9	0.09118	0.01677	14.1653	64535.5	0.09302	0.01524	14.0935	65824
				0.09687	-0.02205	14.1342	63307.2	0.09528	0.01684	14.1694	64492.2	0.09711	0.01528	14.0975	65835.2
				0.10096	-0.02216	14.1382	63260.6	0.09937	0.01691	14.1735	64446.9	0.10121	0.01539	14.1016	65844.1
				0.10506	-0.02226	14.1424	63209.3	0.10347	0.01698	14.1776	64402.8	0.1053	0.01573	14.1057	65848.2
				0.10915	-0.02234	14.1464	63162.5	0.10756	0.01704	14.1817	64373.4	0.1094	0.01609	14.1098	65847.6
				0.11325	-0.02242	14.1505	63115.6	0.11166	0.0171	14.1858	64355.2	0.11349	0.01633	14.1139	65865.3
				0.11734	-0.02249	14.1546	63065.6	0.11575	0.01716	14.1899	64330.6	0.11759	0.01637	14.118	65901.7
				0.12144	-0.02257	14.1587	63040	0.11985	0.01721	14.194	64325.3	0.12168	0.01633	14.1221	65906
				0.12553	-0.02267	14.1628	63019.5	0.12394	0.01723	14.1981	64341.9	0.12578	0.01629	14.1262	65892.7
				0.12963	-0.02279	14.1669	62975	0.12804	0.01723	14.2022	64320	0.12987	0.01625	14.1303	65902.8
				0.13372	-0.02291	14.171	62908.5	0.13213	0.01723	14.2063	64264.5	0.13397	0.01621	14.1344	65914.2
				0.13782	-0.02301	14.1751	62835.8	0.13623	0.01723	14.2104	64211.3	0.13806	0.01616	14.1385	65927.1
				0.14191	-0.02304	14.1792	62787.2	0.14032	0.01725	14.2145	64160.9	0.14216	0.0161	14.1426	65962.7
				0.14601	-0.02301	14.1833	62729.2	0.14441	0.01728	14.2186	64109.8	0.14625	0.01605	14.1467	66003.3
				0.1501	-0.02298	14.1874	62682.5	0.14851	0.0173	14.2227	64059.3	0.15034	0.016	14.1508	66058.6
				0.1542	-0.02296	14.1915	62630.6	0.1526	0.0173	14.2267	64007.1	0.15444	0.01595	14.1549	66096.5
				0.15829	-0.02294	14.1956	62563.1	0.1567	0.01728	14.2309	63952.3	0.15853	0.01596	14.159	66107.2
				0.16239	-0.0229	14.1997	62495.4	0.16079	0.01726	14.2349	63908.8	0.16263	0.01601	14.1631	66111.4
				0.16648	-0.02284	14.2038	62437.4	0.16489	0.01725	15.2914	33121.7	0.16672	0.01607	14.1672	66137.7
				0.17058	-0.02277	14.2079	62404.6	0.16898	0.01723	15.2955	33141.6	0.17082	0.01613	14.1713	66153
				0.17467	-0.02273	14.212	62369.8	0.17308	0.01722	15.2996	33180.3	0.17491	0.01618	14.1753	66172.3
				0.17877	-0.02277	14.2161	62305.5	0.17717	0.01721	15.3037	33274.1	0.17901	0.01617	14.1794	66187.9
				0.18286	-0.02282	14.2202	62245.6	0.18127	0.01719	15.3078	33320.7	0.1831	0.01611	14.1835	66192.3
				0.18696	-0.02287	14.2242	62192.7	0.18536	0.01718	15.3119	33306.2	0.1872	0.01606	14.1876	66190.5
				0.19105	-0.02293	14.2283	62132.4	0.18946	0.01715	15.316	33312.8	0.19129	0.01602	14.1917	66185.7
				0.19515	-0.02299	14.2324	62078.4	0.19355	0.01714	15.3201	33480	0.19539	0.01599	14.1958	66172.5
				0.19924	-0.02305	14.2365	62021.9	0.19765	0.01713	15.3242	33765	0.19948	0.01597	14.1999	66161.3
				0.20334	-0.02311	14.2406	61947	0.20174	0.01712	15.3283	33998.4	0.20358	0.01597	14.204	66167.9
				0.20743	-0.02315	14.2447	61859.6	0.20584	0.01712	15.3324	34101.2	0.20767	0.01598	14.2081	66190.6
				0.21152	-0.02317	14.2488	61769	0.20993	0.01711	15.3365	34096.1	0.21177	0.01598	14.2122	66199.5
				0.21562	-0.0232	14.2529	61679.7	0.21403	0.01711	15.3406	33980	0.21586	0.01595	14.2163	66204.5
				0.21971	-0.02322	14.257	61588.1	0.21812	0.01711	15.3447	33843.8	0.21996	0.01591	14.2204	66231.7
				0.22381	-0.02328	14.2611	61486.9	0.22222	0.0171	15.3488	33656	0.22405	0.01586	14.2245	66277.1
				0.2279	-0.02334	14.2652	61384.4	0.22631	0.01709	15.3529	33459.9	0.22815	0.01581	14.2286	66332.9
				0.232	-0.0234	14.2693	61286.9	0.23041	0.01707	15.3569	33329.4	0.23224	0.01577	14.2327	66394.5
				0.23609	-0.02346	14.2734	61186.6	0.2345	0.01706	15.361	33219.5	0.23634	0.01573	14.2368	66436.6
				0.24019	-0.02353	14.2775	61086.8	0.2386	0.01704	15.3651	33107.4	0.24043	0.0157	14.2409	66458.1
				0.24428	-0.02359	14.2816	60991	0.24269	0.01702	15.3692	32993.2	0.24453	0.01567	14.245	66476.7
				0.24838	-0.02363	14.2857	60912.8	0.24679	0.017	15.3733	32890.6	0.24862	0.01564	14.2491	66525.1
				0.25247	-0.02365	14.2898	60835.8	0.25088	0.01698	15.3774	32811.8	0.25272	0.01561	14.2531	66577.3
				0.25657	-0.02365	14.2939	60738.6	0.25498	0.01697	15.3815	32753.3	0.25681	0.01558	14.2573	66612.6
				0.26066	-0.02364	14.298	60436.7	0.25907	0.01696	15.3856	32701.1	0.26091	0.01555	14.2613	66653.7
				0.26476	-0.02362	15.0268	34184.6	0.26317	0.01694	15.3897	32655	0.265	0.01552	14.2654	66698.2
				0.26885	-0.02359	15.0309	34159.2	0.26726	0.01693	15.3938	32605.4	0.2691	0.01549	14.2695	66738.8
				0.27295	-0.02357	15.035	34137.4	0.27136	0.01691	15.3979	32555.7	0.27319	0.01546	14.2736	66775.7
				0.27704	-0.02355	15.0391	34109.6	0.27545	0.01689	15.402	32522.8	0.27729	0.01543	14.2777	66822.8
				0.28114	-0.02355	15.0432	34055.1	0.27955	0.01687	15.4061	32502.1	0.28138	0.0154	14.2818	66860.4
				0.28523	-0.02354	15.0473	34021.4	0.28364	0.01684	15.4102	32483.5	0.28548	0.01537	14.2859	66887.4
				0.28933	-0.02349	15.0514	34039.7	0.28774	0.01682	15.4143	32463.5	0.28957	0.01533	15.1429	34255
				0.29342	-0.02343	15.0555	34064	0.29183	0.0168	15.4184	32420.4	0.29367	0.01531	15.147	34547.2
				0.29752	-0.0234	15.0596	34082.7	0.29593	0.01679	15.4225	32354.1	0.29776	0.0153	15.1511	34535
				0.30161	-0.02341	15.0637	34096.2	0.30002	0.01678	15.4266	32337	0.30186	0.01529	15.1552	34531.8
				0.30571	-0.02346	15.0678	34114.8	0.30412	0.01677	15.4306	32372.2	0.30595	0.01528	15.1593	34530.5
				0.3098	-0.02351	15.0719	34138.1	0.30821	0.01676	15.4347	32409.9	0.31005	0.01526	15.1633	34526.4
				0.3139	-0.02357	15.076	34167.6	0.31231	0.01675	15.4388	32430.2	0.31414	0.01523	15.1675	34530.2
				0.31799	-0.02362	15.0801	34199.5	0.3164	0.01674	15.4429	32424.1	0.31824	0.01521	15.1715	34534
				0.32209	-0.02365	15.0842	34228.5	0.3205	0.01672	15.447	32393.3	0.32233	0.0152	15.1756	34533.3
				0.32618	-0.02365	15.0883	34254.8	0.32459	0.0167	15.4511	32365	0.32643	0.01519	15.1797	34524.6
				0.33028	-0.02363	15.0924	34298.3	0.32869	0.01669	15.4552	32339.6	0.33052	0.01519	15.1838	34525.1
				0.33437	-0.02361	15.0965	34367.2	0.33278	0.01668	15.4593	32315.9	0.33462	0.0152	15.1879	34531.1
				0.33847	-0.02359	15.1006	34416.4	0.33687	0.01667	15.4634	32287.5	0.33871	0.01521	15.192	34534.1
				0.34256	-0.02356	15.1046	34445.8	0.34097	0.01666	15.4675	32264.5	0.3428	0.01522	15.1961	34547
				0.34666	-0.02352	15.1087	34488.9	0.34506	0.01665	15.4716	32318.8	0.3469	0.01522	15.2002	34561.4
				0.35075	-0.0235	15.1128	34529.2	0.34916	0.01664	15.4757	32389.5	0.35099	0.01524	15.2043	34567.7
				0.35485	-0.02351	15.1169	34561.9	0.35325	0.01663	15.4798	32382.6	0.35509	0.01526	15.2084	34569.8
				0.35894	-0.02353	15.121	34609.2	0.35735	0.01661	15.4839	32351	0.35918	0.01528	15.2125	34569.5
				0.36304	-0.02355	15.1251	34672.3	0.36144	0.01659	15.488	32346.1	0.36328	0.01527	15.2166	34570.6
				0.36713	-0.02356	15.1292	34729.7	0.36554	0.01658	15.4921	32343.6	0.36737	0.01524	15.2207	34570.8
				0.37123	-0.02356	15.1333	34763.8	0.36963	0.01657	15.4962	32339	0.37147	0.01521	15.2248	34565.5
				0.37532	-0.02357	15.1374	34783.3	0.37373	0.01656	15.5003	32224.5	0.37556	0.01519	15.2289	34554.1
				0.37942	-0.02358	15.1415	34800.7	0.37782	0.01655			0.37966	0.01516	15.233	34538.6
				0.38351	-0.0236	15.1456	34819.3	0.38192	0.01654			0.38375	0.01513	15.2371	34523.9
				0.38761	-0.02362	15.1497	34839.1	0.38601	0.01652			0.38785	0.01513	15.2412	34509.7
				0.3917	-0.02364	15.1538	34856.5	0.39011	0.01651			0.39194	0.01513	15.2453	34497.5
				0.3958	-0.02363	15.1579	34871.6	0.3942	0.01649			0.39604	0.01514	15.2493	34484.8
				0.39989	-0.0236	15.162	34885.5	0.3983	0.01647			0.40013	0.01514	15.2534	34486.1
				0.40398	-0.02358	15.1661	34902.7	0.40239	0.01645			0.40423	0.01516	15.2575	34499.6
				0.40808	-0.02357	15.1702	34936.1	0.40649	0.01643			0.40832	0.01518	15.2616	34518.9
				0.41217	-0.02357	15.1743	34969.8	0.41058	0.01642			0.41242	0.0152	15.2657	34531.4
				0.41627	-0.02359	15.1784	34991.4	0.41468	0.01643			0.41651	0.0152	15.2698	34531.9
				0.42036	-0.02362	15.1824	35006.4	0.41877	0.01642			0.42061	0.01518	15.2739	34520.6
				0.42446	-0.02364	15.1866	35015.2	0.42287	0.01641	--	--	0.4247	0.01519	15.278	34512.5
				0.42855	-0.02365	15.1906	35022.2	0.42696	0.01638	--	--	0.4288	0.0152	15.2821	34511.2
				0.43265	-0.02364	15.1947	35030.8	0.43106	0.01636	--	--	0.43289	0.01521	15.2862	34507.9
				0.43674	-0.02363	15.1988	35038.7	0.43515	0.01635	--	--	0.43699	0.01523	15.2903	34524.7
				0.44084	-0.02362	15.2029	35043.8	0.43925	0.01634	--	--	0.44108	0.01524	15.2944	34549
				0.44493	-0.02361	15.207	35047.4	0.44334	0.01636	--	--	0.44518	0.01523	15.2985	34584.8
				0.44903	-0.0236	15.2111	35050.1	0.44744	0.01637	--	--	0.44927	0.01523	15.3026	34600.8
				0.45312	-0.02358	15.2152	35052.5	0.45153	0.01639	--	--	0.45337	0.01522	15.3067	34582.8
				0.45722	-0.02356	15.2193	35055	0.45563	0.01639	--	--	0.45746	0.0152	15.3108	34566.2
				0.46131	-0.02355	15.2234	35057.5	0.45972	0.01639	--	--	0.46156	0.01519	15.3149	34557.3
				0.46541	-0.02353	15.2275	35057.7	0.46382	0.01637	--	--	0.46565	0.01517	15.319	34551.1
				0.4695	-0.02353	15.2316	35054	0.46791	0.01635	--	--	0.46975	0.01517	15.3231	34547
				0.4736	-0.02353	15.2357	35048.9	0.47201	0.01632	--	--	0.47384	0.01515	15.3271	34550.9
				0.47769	-0.02352	15.2398	35044	0.4761	0.01632	--	--	0.47794	0.01515	15.3313	34558.3
				0.48179	-0.0235	15.2439	35037.5	0.4802	0.01634	--	--	0.48203	0.01516	15.3353	34564.5
				0.48588	-0.02349	15.248	35028.4	0.48429	0.01637	--	--	0.48613	0.01517	15.3394	34564.6
				0.48998	-0.0235	15.2521	35023.6	0.48839	0.01639	--	--	0.49022	0.0152	15.3435	34569.1
				0.49407	-0.02352	15.2562	35038.3	0.49248	0.01641	--	--	0.49432	0.01523	15.3476	34571.9
				0.49817	-0.02353	15.2603	35056.1	0.49658	0.01641	--	--	0.49841	0.01526	15.3517	34560
				0.50226	-0.02351	15.2644	35059.1	0.50067	0.01638	--	--	0.50251	0.01524	15.3558	34546.3
				0.50636	-0.0235	15.2684	35049.2	0.50477	0.01635	--	--	0.5066	0.0152	15.3599	34544.3
				0.51045	-0.02349	15.2725	35039.3	0.50886	0.01631	--	--	0.5107	0.01517	15.364	34555.8
				0.51455	-0.02349	15.2766	35029.4	0.51296	0.01628	--	--	0.51479	0.01514	15.3681	34573.8
				0.51864	-0.02351	15.2807	35015.7	0.51705	0.01625	--	--	0.51889	0.01511	15.3722	34607.5
				0.52274	-0.02352	15.2848	35000.5	0.52115	0.01622	--	--	0.52298	0.01508	15.3763	34648.7
				0.52683	-0.0235	15.2889	34986.8	0.52524	0.01621	--	--	0.52707	0.01504	15.3804	34700.3
				0.53093	-0.02347	15.293	34972.1	0.52933	0.01619	--	--	0.53117	0.01501	15.3845	34708.5
				0.53502	-0.02343	15.2971	34954.3	0.53343	0.01616	--	--	0.53526	0.01499	15.3886	34706.7
				0.53912	-0.0234	15.3012	34938.2	0.53752	0.01612	--	--	0.53936	0.01497	15.3927	34725.2
				0.54321	-0.02336	15.3053	34922.8	0.54162	0.01608	--	--	0.54345	0.01495	15.3968	34737.2
				0.54731	-0.02334	15.3094	34901.7	0.54571	0.01605	--	--	0.54755	0.01492	15.4009	34719.6
				0.5514	-0.02332	15.3135	34880.7	0.54981	0.01601	--	--	0.55164	0.01489	15.4049	34693.1
				0.5555	-0.0233	15.3176	34866.3	0.5539	0.01597	--	--	0.55574	0.01487	15.4091	34670.9
				0.55959	-0.02328	15.3217	34854.2	0.558	0.01593	--	--	0.55983	0.01486	15.4131	34674.3
				0.56369	-0.02326	15.3258	34836.7	0.56209	0.0159	--	--	0.56393	0.01486	15.4172	34659.5
				0.56778	-0.02325	15.3299	34814.5	0.56619	0.01586	--	--	0.56802	0.01486	15.4213	34642.9
				0.57188	-0.02325	15.334	34791.3	0.57028	0.01583	--	--	0.57212	0.01486	15.4254	34626.6
				0.57597	-0.02326			0.57438	0.0158	--	--	0.57621	0.01484	15.4295	34601.9
				0.58007	-0.02328			0.57847	0.01578	--	--	0.58031	0.01483	15.4336	34616.7
				0.58416	-0.0233			0.58257	0.01575	--	--	0.5844	0.01482	15.4377	34662.5
				0.58826	-0.02331			0.58666	0.01573	--	--	0.5885	0.01481	15.4418	34678.6
				0.59235	-0.0233			0.59076	0.01571	--	--	0.59259	0.01479	15.4459	34679.2
				0.59644	-0.0233			0.59485	0.0157	--	--	0.59669	0.01478	15.45	34690.4
				0.60054	-0.02329			0.59895	0.01568	--	--	0.60078	0.01476	15.4541	34687.8
				0.60463	-0.02328			0.60304	0.01566	--	--	0.60488	0.01476
				0.60873	-0.02326			0.60714	0.01563	--	--	0.60897	0.01475
				0.61282	-0.02325			0.61123	0.01561	--	--	0.61307	0.01476
				0.61692	-0.02326			0.61533	0.01559	--	--	0.61716	0.01476
				0.62101	-0.02327			0.61942	0.01558	--	--	0.62126	0.01476
				0.62511	-0.02327			0.62352	0.01557	--	--	0.62535	0.01475
				0.6292	-0.02326			0.62761	0.01556	--	--	0.62945	0.01474
				0.6333	-0.02325			0.63171	0.01555	--	--	0.63354	0.01474
				0.63739	-0.02323			0.6358	0.01554	--	--	0.63764	0.01475
				0.64149	-0.02322			0.6399	0.01553	--	--	0.64173	0.01476
				0.64558	-0.02322			0.64399	0.01551	--	--	0.64583	0.01478
				0.64968	-0.02324			0.64809	0.01551	--	--	0.64992	0.01481
				0.65377	-0.02326			0.65218	0.01552	--	--	0.65402	0.01482
				0.65787	-0.02327			0.65628	0.01555	--	--	0.65811	0.01482
				0.66196	-0.02324			0.66037	0.01558	--	--	0.66221	0.0148
				0.66606	-0.0232			0.66447	0.0156	--	--	0.6663	0.0148
				0.67015	-0.02317			0.66856	0.01561	--	--	0.6704	0.01481
				0.67425	-0.02315			0.67266	0.01561	--	--	0.67449	0.01483
				0.67834	-0.02313			0.67675	0.01558	--	--	0.67859	0.01485
				0.68244	-0.02311			0.68085	0.01557	--	--	0.68268	0.01486
				0.68653	-0.0231			0.68494	0.01555	--	--	0.68678	0.01486
				0.69063	-0.0231			0.68904	0.01553	--	--	0.69087	0.01485
				0.69472	-0.0231			0.69313	0.01553	--	--	0.69497	0.01485
				0.69882	-0.02311			0.69723	0.01552	--	--	0.69906	0.01484
				0.70291	-0.02315			0.70132	0.01552	--	--	0.70316	0.01484
				0.70701	-0.02318			0.70542	0.0155	--	--	0.70725	0.01484
				0.7111	-0.02319			0.70951	0.01548	--	--	0.71135	0.01484
				0.7152	-0.02318			0.71361	0.01546	--	--	0.71544	0.01484
				0.71929	-0.02315			0.7177	0.01543	--	--	0.71953	0.01485
				0.72339	-0.02312			0.72179	0.01541	--	--	0.72363	0.01486
				0.72748	-0.02308			0.72589	0.01538	--	--	0.72772	0.01488
				0.73158	-0.02305			0.72998	0.01535	--	--	0.73182	0.0149
				0.73567	-0.02303			0.73408	0.01533			0.73591	0.0149	--	--
				0.73977	-0.02302			0.73817	0.01532			0.74001	0.0149	--	--
				0.74386	-0.02298			0.74227	0.01532			0.7441	0.0149	--	--
				0.74796	-0.02293			0.74636	0.01532			0.7482	0.0149	--	--
				0.75205	-0.02292			0.75046	0.01531			0.75229	0.0149	--	--
				0.75615	-0.02293			0.75455	0.01528			0.75639	0.01491	--	--
				0.76024	-0.02293			0.75865	0.01525			0.76048	0.01491	--	--
				0.76434	-0.02292			0.76274	0.01523			0.76458	0.01489	--	--
				0.76843	-0.02292			0.76684	0.01521			0.76867	0.01488	--	--
				0.77253	-0.02291			0.77093	0.0152			0.77277	0.01488	--	--
				0.77662	-0.02292			0.77503	0.01519			0.77686	0.01489	--	--
				0.78071	-0.02294			0.77912	0.01516			0.78096	0.01489	--	--
				0.78481	-0.02296			0.78322	0.01514			0.78505	0.0149	--	--
				0.7889	-0.02299			0.78731	0.01512			0.78915	0.01489	--	--
				0.793	-0.02301			0.79141	0.01511			0.79324	0.0149	--	--
				0.79709	-0.02303			0.7955	0.0151			0.79734	0.01491	--	--
				0.80119	-0.02305			0.7996	0.01508			0.80143	0.01493	--	--
				0.80528	-0.02306			0.80369	0.01506			0.80553	0.01492	--	--
				0.80938	-0.02304			0.80779	0.01504			0.80962	0.01491	--	--
				0.81347	-0.02301			0.81188	0.01503			0.81372	0.0149	--	--
				0.81757	-0.02299			0.81598	0.01501			0.81781	0.01489	--	--
				0.82166	-0.02297			0.82007	0.015			0.82191	0.01489	--	--
				0.82576	-0.02297			0.82417	0.01499			0.826	0.01489	--	--
				0.82985	-0.02299			0.82826	0.01498			0.8301	0.01488	--	--
				0.83395	-0.02301			0.83236	0.01497			0.83419	0.01487	--	--
				0.83804	-0.02304			0.83645	0.01496			0.83829	0.01486	--	--
				0.84214	-0.02307			0.84055	0.01495			0.84238	0.01485	--	--
				0.84623	-0.02308			0.84464	0.01494			0.84648	0.01484	--	--
				0.85033	-0.02309			0.84874	0.01493			0.85057	0.01484	--	--
				0.85442	-0.0231			0.85283	0.01492			0.85467	0.01486	--	--
				0.85852	-0.02309			0.85693	0.0149			0.85876	0.01489	--	--
				0.86261	-0.02309			0.86102	0.01488			0.86286	0.0149	--	--
				0.86671	-0.02309			0.86512	0.01486			0.86695	0.01491	--	--
				0.8708	-0.0231			0.86921	0.01485			0.87105	0.0149	--	--
				0.8749	-0.02311			0.87331	0.01485			0.87514	0.01489	--	--
				0.87899	-0.02312			0.8774	0.01484			0.87924	0.01488	--	--
				0.88309	-0.02313			0.8815	0.01484			0.88333	0.01487	--	--
				0.88718	-0.02314			0.88559	0.01483			0.88743	0.01486	--	--
				0.89128	-0.02311			0.88969	0.01482			0.89152	0.01485	--	--
				0.89537	-0.02307			0.89378	0.01481			0.89562	0.01483	--	--
				0.89947	-0.02304			0.89788	0.0148			0.89971	0.01481	--	--
				0.90356	-0.02306			0.90197	0.0148			0.9038	0.0148	--	--
				0.90766	-0.0231			0.90606	0.01479			0.9079	0.01479	--	--
				0.91175	-0.02312			0.91016	0.01478			0.91199	0.01478	--	--
				0.91585	-0.02313			0.91425	0.01477			0.91609	0.01476	--	--
				0.91994	-0.02313			0.91835	0.01476			0.92018	0.01475	--	--
				0.92404	-0.02312			0.92244	0.01473			0.92428	0.01475	--	--
				0.92813	-0.02309			0.92654	0.01471			0.92837	0.01477	--	--
				0.93223	-0.02306			0.93063	0.0147			0.93247	0.01478	--	--
				0.93632	-0.02304			0.93473	0.0147			0.93656	0.01479	--	--
				0.94042	-0.02303			0.93882	0.01469			0.94066	0.0148	--	--
				0.94451	-0.02304			0.94292	0.01468			0.94475	0.01479	--	--
				0.94861	-0.02304			0.94701	0.01467			0.94885	0.01478	--	--
				0.9527	-0.02303			0.95111	0.01465			0.95294	0.01477	--	--
				0.9568	-0.02303			0.9552	0.01463			0.95704	0.01476	--	--
				0.96089	-0.02305			0.9593	0.01462			0.96113	0.01475	--	--
				0.96499	-0.02306			0.96339	0.0146			0.96523	0.01474	--	--
				0.96908	-0.02306			0.96749	0.01459			0.96932	0.01473	--	--
				0.97317	-0.02305			0.97158	0.01458			0.97342	0.01473	--	--
				0.97727	-0.02305			0.97568	0.01456			0.97751	0.01473	--	--
				0.98136	-0.02306			0.97977	0.01454			0.98161	0.01473	--	--
				0.98546	-0.02307			0.98387	0.01452			0.9857	0.01472	--	--
				0.98955	-0.02308			0.98796	0.01451			0.9898	0.01472	--	--
				0.99365	-0.02309			0.99206	0.0145			0.99389	0.01472	--	--
				0.99774	-0.0231			0.99615	0.0145			0.99799	0.01473	--	--
				1.00184	-0.02309			1.00025	0.01449			1.00208	0.01474	--	--
				1.00593	-0.02308			1.00434	0.01449			1.00618	0.01474	--	--
				1.01003	-0.02309			1.00844	0.01448			1.01027	0.01474	--	--
				1.01412	-0.0231			1.01253	0.01447			1.01437	0.01474	--	--
				1.01822	-0.02311			1.01663	0.01445			1.01846	0.01474	--	--
				1.02231	-0.02313			1.02072	0.01444			1.02256	0.01474	--	--
				1.02641	-0.02316			1.02482	0.01442			1.02665	0.01474	--	--
				1.0305	-0.0232			1.02891	0.01441			1.03075	0.01474	--	--
				1.0346	-0.0232			1.03301	0.01438			1.03484	0.01475	--	--
				1.03869	-0.02318			1.0371	0.01436			1.03894	0.0148	--	--
				1.04279	-0.02317			1.0412	0.01434			1.04303	0.01485	--	--
				1.04688	-0.02315			1.04529	0.01432			1.04713	0.0149	--	--
				1.05098	-0.02315			1.04939	0.01429			1.05122	0.01491	--	--
				1.05507	-0.02314			1.05348	0.01427			1.05532	0.0149	--	--
				1.05917	-0.02311			1.05758	0.01425			1.05941	0.01491	--	--
				1.06326	-0.02308			1.06167	0.01422			1.06351	0.01492	--	--
				1.06736	-0.02306			1.06577	0.01421			1.0676	0.01493	--	--
				1.07145	-0.02304			1.06986	0.0142			1.0717	0.01492	--	--
				1.07555	-0.02304			1.07396	0.0142			1.07579	0.0149	--	--
				1.07964	-0.02305			1.07805	0.0142			1.07989	0.01489	--	--
				1.08374	-0.02307			1.08215	0.01419			1.08398	0.01491	--	--
				1.08783	-0.02309			1.08624	0.01418			1.08808	0.01493	--	--
				1.09193	-0.02311			1.09034	0.01416			1.09217	0.01495	--	--
				1.09602	-0.02313			1.09443	0.01413			1.09626	0.01496	--	--
				1.10012	-0.02315			1.09852	0.0141			1.10036	0.01494	--	--
				1.10421	-0.02318			1.10262	0.01407			1.10445	0.01492	--	--
				1.10831	-0.0232			1.10671	0.01405			1.10855	0.0149	--	--
				1.1124	-0.02321			1.11081	0.01404			1.11264	0.01488	--	--
				1.1165	-0.02322			1.1149	0.01403			1.11674	0.01486	--	--
				1.12059	-0.02322			1.119	0.01402			1.12083	0.01485	--	--
				1.12469	-0.0232			1.12309	0.01401			1.12493	0.01483	--	--
				1.12878	-0.02317			1.12719	0.01398			1.12902	0.01482	--	--
				1.13288	-0.02315			1.13128	0.01396			1.13312	0.01481	--	--
				1.13697	-0.02314			1.13538	0.01394			1.13721	0.01479	--	--
				1.14107	-0.02314			1.13947	0.01393			1.14131	0.01476	--	--
				1.14516	-0.02314			1.14357	0.01392			1.1454	0.01474	--	--
				1.14926	-0.02309			1.14766	0.01391			1.1495	0.01473	--	--
				1.15335	-0.02293			1.15176	0.0139			1.15359	0.01473	--	--
				1.15745	-0.02272			1.15585	0.01388			1.15769	0.01473	--	--
				1.16154	-0.02262			1.15995	0.01387			1.16178	0.01473	--	--
				1.16563	-0.02258			1.16404	0.01386			1.16588	0.01474	--	--
				1.16973	-0.02255			1.16814	0.01386			1.16997	0.01476	--	--
				1.17382	-0.02252			1.17223	0.01386			1.17407	0.01478	--	--
				1.17792	-0.0225			1.17633	0.01386			1.17816	0.01478	--	--
				1.18201	-0.0225			1.18042	0.01386			1.18226	0.01478	--	--
				1.18611	-0.02251			1.18452	0.01385			1.18635	0.01477	--	--
				1.1902	-0.02251			1.18861	0.01385			1.19045	0.01476	--	--
				1.1943	-0.02251			1.19271	0.01385			1.19454	0.01473	--	--
				1.19839	-0.02253			1.1968	0.01384			1.19864	0.01472	--	--
				1.20249	-0.02255			1.2009	0.01384			1.20273	0.01473	--	--
				1.20658	-0.02258			1.20499	0.01383			1.20683	0.01473	--	--
				1.21068	-0.02261			1.20909	0.01382			1.21092	0.01474	--	--
				1.21477	-0.02264			1.21318	0.0138			1.21502	0.01475	--	--
				1.21887	-0.02266			1.21728	0.01379			1.21911	0.01474	--	--
				1.22296	-0.02268			1.22137	0.01379			1.22321	0.01473	--	--
				1.22706	-0.0227			1.22547	0.01378			1.2273	0.01472	--	--
				1.23115	-0.02271			1.22956	0.01378			1.2314	0.0147	--	--
				1.23525	-0.02272			1.23366	0.01376			1.23549	0.01469	--	--
				1.23934	-0.02275			1.23775	0.01374			1.23959	0.01467	--	--
				1.24344	-0.02278			1.24185	0.01372			1.24368	0.01465	--	--
				1.24753	-0.0228			1.24594	0.0137			1.24778	0.01465	--	--
				1.25163	-0.02282			1.25004	0.01369			1.25187	0.01466	--	--
				1.25572	-0.02285			1.25413	0.01367			1.25597	0.01466	--	--
				1.25982	-0.02287			1.25823	0.01366			1.26006	0.01466	--	--
				1.26391	-0.02288			1.26232	0.01365			1.26416	0.01467	--	--
				1.26801	-0.02288			1.26642	0.01365			1.26825	0.01468	--	--
				1.2721	-0.02289			1.27051	0.01364			1.27235	0.01469	--	--
				1.2762	-0.02289			1.27461	0.01364			1.27644	0.0147	--	--
				1.28029	-0.02288			1.2787	0.01363			1.28053	0.01468	--	--
				1.28439	-0.02287			1.2828	0.01362			1.28463	0.01467	--	--
				1.28848	-0.02285			1.28689	0.01361			1.28872	0.01468	--	--
				1.29258	-0.02284			1.29098	0.0136			1.29282	0.01468	--	--
				1.29667	-0.02283			1.29508	0.01359			1.29691	0.01469	--	--
				1.30077	-0.02283			1.29917	0.01358			1.30101	0.0147	--	--
				1.30486	-0.02282			1.30327	0.01357			1.3051	0.01472	--	--
				1.30896	-0.02279			1.30736	0.01356			1.3092	0.01473	--	--
				1.31305	-0.02277			1.31146	0.01356			1.31329	0.01472	--	--
				1.31715	-0.02274			1.31555	0.01356			1.31739	0.01471	--	--
				1.32124	-0.0227			1.31965	0.01355			1.32148	0.01472	--	--
				1.32534	-0.02267			1.32374	0.01355			1.32558	0.01472	--	--
				1.32943	-0.02266			1.32784	0.01355			1.32967	0.01472	--	--
				1.33353	-0.02267			1.33193	0.01354			1.33377	0.01471	--	--
				1.33762	-0.02269			1.33603	0.01354			1.33786	0.01469	--	--
				1.34172	-0.02268			1.34012	0.01355			1.34196	0.01468	--	--
				1.34581	-0.02267			1.34422	0.01355			1.34605	0.01466	--	--
				1.34991	-0.02266			1.34831	0.01356			1.35015	0.01465	--	--
				1.354	-0.02267			1.35241	0.01355			1.35424	0.01464	--	--
				1.35809	-0.02265			1.3565	0.01353			1.35834	0.01464	--	--
				1.36219	-0.02262			1.3606	0.01351			1.36243	0.01464	--	--
				1.36628	-0.02259			1.36469	0.01349			1.36653	0.01467	--	--
				1.37038	-0.02256			1.36879	0.01348			1.37062	0.0147	--	--
				1.37447	-0.02254			1.37288	0.01347			1.37472	0.01473	--	--
				1.37857	-0.02254			1.37698	0.01347			1.37881	0.01475	--	--
				1.38266	-0.02254			1.38107	0.01347			1.38291	0.01475	--	--
				1.38676	-0.02254			1.38517	0.01347			1.387	0.01473	--	--
				1.39085	-0.02253			1.38926	0.01346			1.3911	0.01472	--	--
				1.39495	-0.02253			1.39336	0.01345			1.39519	0.01471	--	--
				1.39904	-0.02252			1.39745	0.01344			1.39929	0.0147	--	--
				1.40314	-0.02249			1.40155	0.01342			1.40338	0.0147	--	--
				1.40723	-0.02246			1.40564	0.01339			1.40748	0.01469	--	--
				1.41133	-0.0224			1.40974	0.01337			1.41157	0.01469	--	--
				1.41542	-0.02234			1.41383	0.01336			1.41567	0.01468	--	--
				1.41952	-0.02229			1.41793	0.01334			1.41976	0.01467	--	--
				1.42361	-0.02228			1.42202	0.01333			1.42386	0.01464	--	--
				1.42771	-0.0223			1.42612	0.01333			1.42795	0.01461	--	--
				1.4318	-0.02232			1.43021	0.01332			1.43205	0.01458	--	--
				1.4359	-0.02234			1.43431	0.01331			1.43614	0.01457	--	--
				1.43999	-0.02236			1.4384	0.0133			1.44024	0.01455	--	--
				1.44409	-0.02238			1.4425	0.01329			1.44433	0.01454	--	--
				1.44818	-0.02239			1.44659	0.01327			1.44843	0.01452	--	--
				1.45228	-0.02237			1.45069	0.01326			1.45252	0.0145	--	--
				1.45637	-0.02235			1.45478	0.01325			1.45662	0.01449	--	--
				1.46047	-0.02233			1.45888	0.01324			1.46071	0.01447	--	--
				1.46456	-0.02233			1.46297	0.01323			1.46481	0.01446	--	--
				1.46866	-0.02235			1.46707	0.01323			1.4689	0.01444	--	--
				1.47275	-0.02238			1.47116	0.01323			1.47299	0.01442	--	--
				1.47685	-0.02241			1.47526	0.01323			1.47709	0.01439	--	--
				1.48094	-0.02244			1.47935	0.01322			1.48118	0.01437	--	--
				1.48504	-0.02247			1.48344	0.01321			1.48528	0.01435	--	--
				1.48913	-0.0225			1.48754	0.0132			1.48937	0.01433	--	--
				1.49323	-0.02253			1.49163	0.01319			1.49347	0.01431	--	--
				1.49732	-0.02256			1.49573	0.01318			1.49756	0.0143	--	--
				1.50142	-0.02259			1.49982	0.01318			1.50166	0.01429	--	--
				1.50551	-0.02261			1.50392	0.01318			1.50575	0.01428	--	--
				1.50961	-0.02263			1.50801	0.01317			1.50985	0.01428	--	--
				1.5137	-0.02264			1.51211	0.01316			1.51394	0.01428	--	--
				1.5178	-0.02263			1.5162	0.01315			1.51804	0.01429	--	--
				1.52189	-0.02261			1.5203	0.01314			1.52213	0.01429	--	--
				1.52599	-0.02259			1.52439	0.01313			1.52623	0.01428	--	--
				1.53008	-0.02257			1.52849	0.01311			1.53032	0.01427	--	--
				1.53418	-0.02255			1.53258	0.0131			1.53442	0.01426	--	--
				1.53827	-0.02254			1.53668	0.01309			1.53851	0.01426	--	--
				1.54237	-0.02254			1.54077	0.01309			1.54261	0.01427	--	--
				1.54646	-0.02254			1.54487	0.01309			1.5467	0.01428	--	--
				1.55055	-0.02253			1.54896	0.01308			1.5508	0.01429	--	--
				1.55465	-0.02252			1.55306	0.01308			1.55489	0.0143	--	--
				1.55874	-0.02249			1.55715	0.01307			1.55899	0.01429	--	--
				1.56284	-0.02246			1.56125	0.01307			1.56308	0.0143	--	--
				1.56693	-0.02243			1.56534	0.01307			1.56718	0.01432	--	--
				1.57103	-0.02242			1.56944	0.01307			1.57127	0.01436	--	--
				1.57512	-0.02244			1.57353	0.01307			1.57537	0.01439	--	--
				1.57922	-0.02247			1.57763	0.01308			1.57946	0.01439	--	--
				1.58331	-0.02251			1.58172	0.01308			1.58356	0.01438	--	--
				1.58741	-0.02253			1.58582	0.01308			1.58765	0.01437	--	--
				1.5915	-0.02253			1.58991	0.01308			1.59175	0.01437	--	--
				1.5956	-0.02252			1.59401	0.01307			1.59584	0.01438	--	--
				1.59969	-0.02251			1.5981	0.01306			1.59994	0.01439	--	--
				1.60379	-0.0225			1.6022	0.01304			1.60403	0.0144	--	--
				1.60788	-0.0225			1.60629	0.01303			1.60813	0.01439	--	--
				1.61198	-0.0225			1.61039	0.01301			1.61222	0.01437	--	--
				1.61607	-0.02251			1.61448	0.013			1.61632	0.01434	--	--
				1.62017	-0.02252			1.61858	0.01299			1.62041	0.01434	--	--
				1.62426	-0.02253			1.62267	0.01299			1.62451	0.01434	--	--
				1.62836	-0.02253			1.62677	0.01299			1.6286	0.01435	--	--
				1.63245	-0.02248			1.63086	0.01299			1.6327	0.01434	--	--
				1.63655	-0.0224			1.63496	0.01299			1.63679	0.01433	--	--
				1.64064	-0.02234			1.63905	0.01298			1.64089	0.01433	--	--
				1.64474	-0.0223			1.64315	0.01298			1.64498	0.01434	--	--
				1.64883	-0.02226			1.64724	0.01298			1.64908	0.01434	--	--
				1.65293	-0.02222			1.65134	0.01299			1.65317	0.01432	--	--
				1.65702	-0.02218			1.65543	0.01299			1.65726	0.01429	--	--
				1.66112	-0.02215			1.65953	0.01299			1.66136	0.01428	--	--
				1.66521	-0.02212			1.66362	0.01299			1.66545	0.01428	--	--
				1.66931	-0.02211			1.66772	0.01298			1.66955	0.01428	--	--
				1.6734	-0.0221			1.67181	0.01297			1.67364	0.01429	--	--
				1.6775	-0.02208			1.6759	0.01296			1.67774	0.01429	--	--
				1.68159	-0.02206			1.68	0.01295			1.68183	0.0143	--	--
				1.68569	-0.02205			1.68409	0.01294			1.68593	0.0143	--	--
				1.68978	-0.02203			1.68819	0.01294			1.69002	0.0143	--	--
				1.69388	-0.02202			1.69228	0.01293			1.69412	0.01429	--	--
				1.69797	-0.02202			1.69638	0.01294			1.69821	0.01428	--	--
				1.70207	-0.02201			1.70047	0.01294			1.70231	0.01426	--	--
				1.70616	-0.02201			1.70457	0.01295			1.7064	0.01424	--	--
				1.71026	-0.02203			1.70866	0.01295			1.7105	0.01423	--	--
				1.71435	-0.02208			1.71276	0.01295			1.71459	0.01422	--	--
				1.71845	-0.02213			1.71685	0.01294			1.71869	0.01421	--	--
				1.72254	-0.02217			1.72095	0.01294			1.72278	0.01421	--	--
				1.72664	-0.02219			1.72504	0.01294			1.72688	0.01422	--	--
				1.73073	-0.02221			1.72914	0.01294			1.73097	0.01424	--	--
				1.73482	-0.02223			1.73323	0.01295			1.73507	0.01425	--	--
				1.73892	-0.02224			1.73733	0.01295			1.73916	0.01426	--	--
				1.74301	-0.02225			1.74142	0.01295			1.74326	0.01427	--	--
				1.74711	-0.02225			1.74552	0.01295			1.74735	0.01425	--	--
				1.7512	-0.02223			1.74961	0.01294			1.75145	0.01424	--	--
				1.7553	-0.02219			1.75371	0.01293			1.75554	0.01424	--	--
				1.75939	-0.02215			1.7578	0.01293			1.75964	0.01425	--	--
				1.76349	-0.02212			1.7619	0.01293			1.76373	0.01425	--	--
				1.76758	-0.02208			1.76599	0.01292			1.76783	0.01425	--	--
				1.77168	-0.02206			1.77009	0.01291			1.77192	0.01425	--	--
				1.77577	-0.02205			1.77418	0.01289			1.77602	0.01424	--	--
				1.77987	-0.02204			1.77828	0.01289			1.78011	0.01422	--	--
				1.78396	-0.02205			1.78237	0.01288			1.78421	0.01421	--	--
				1.78806	-0.02206			1.78647	0.01288			1.7883	0.0142	--	--
				1.79215	-0.02207			1.79056	0.01288			1.7924	0.01419	--	--
				1.79625	-0.02206			1.79466	0.01288			1.79649	0.01417	--	--
				1.80034	-0.02203			1.79875	0.01287			1.80059	0.01415	--	--
				1.80444	-0.02199			1.80285	0.01287			1.80468	0.01414	--	--
				1.80853	-0.02196			1.80694	0.01286			1.80878	0.01412	--	--
				1.81263	-0.02194			1.81104	0.01286			1.81287	0.01411	--	--
				1.81672	-0.02193			1.81513	0.01285			1.81697	0.01409	--	--
				1.82082	-0.02195			1.81923	0.01284			1.82106	0.01407	--	--
				1.82491	-0.02195			1.82332	0.01283			1.82516	0.01405	--	--
				1.82901	-0.02193			1.82742	0.01283			1.82925	0.01405	--	--
				1.8331	-0.0219			1.83151	0.01285			1.83335	0.01405	--	--
				1.8372	-0.02189			1.83561	0.01287			1.83744	0.01404	--	--
				1.84129	-0.02189			1.8397	0.01289			1.84154	0.01404	--	--
				1.84539	-0.02189			1.8438	0.0129			1.84563	0.01403	--	--
				1.84948	-0.02188			1.84789	0.01291			1.84972	0.01403	--	--
				1.85358	-0.02188			1.85199	0.01291			1.85382	0.01402	--	--
				1.85767	-0.0219			1.85608	0.0129			1.85791	0.01402	--	--
				1.86177	-0.02192			1.86017	0.01289			1.86201	0.01401	--	--
				1.86586	-0.02193			1.86427	0.01288			1.8661	0.014	--	--
				1.86996	-0.02193			1.86836	0.01288			1.8702	0.014	--	--
				1.87405	-0.02193			1.87246	0.01289			1.87429	0.014	--	--
				1.87815	-0.02193			1.87655	0.01288			1.87839	0.014	--	--
				1.88224	-0.0219			1.88065	0.01288			1.88248	0.014	--	--
				1.88634	-0.02188			1.88474	0.01287			1.88658	0.01399	--	--
				1.89043	-0.02185			1.88884	0.01286			1.89067	0.01398	--	--
				1.89453	-0.02183			1.89293	0.01285			1.89477	0.01398	--	--
				1.89862	-0.02183			1.89703	0.01284			1.89886	0.01399	--	--
				1.90272	-0.02183			1.90112	0.01283			1.90296	0.01399	--	--
				1.90681	-0.02185			1.90522	0.01282			1.90705	0.01399	--	--
				1.91091	-0.02188			1.90931	0.0128			1.91115	0.014	--	--
				1.915	-0.0219			1.91341	0.01279			1.91524	0.014	--	--
				1.9191	-0.02194			1.9175	0.01277			1.91934	0.01399	--	--
				1.92319	-0.02196			1.9216	0.01276			1.92343	0.01398	--	--
				1.92728	-0.02196			1.92569	0.01275			1.92753	0.01397	--	--
				1.93138	-0.02196			1.92979	0.01274			1.93162	0.01396	--	--
				1.93547	-0.02195			1.93388	0.01273			1.93572	0.01394	--	--
				1.93957	-0.02194			1.93798	0.01273			1.93981	0.01392	--	--
				1.94366	-0.02191			1.94207	0.01272			1.94391	0.01391	--	--
				1.94776	-0.02187			1.94617	0.01272			1.948	0.0139	--	--
				1.95185	-0.02181			1.95026	0.01272			1.9521	0.01389	--	--
				1.95595	-0.02176			1.95436	0.01272			1.95619	0.01389	--	--
				1.96004	-0.02173			1.95845	0.01271			1.96029	0.01388	--	--
				1.96414	-0.02172			1.96255	0.01271			1.96438	0.01387	--	--
				1.96823	-0.02172			1.96664	0.01269			1.96848	0.01386	--	--
				1.97233	-0.02171			1.97074	0.01268			1.97257	0.01387	--	--
				1.97642	-0.02172			1.97483	0.01267			1.97667	0.01389	--	--
				1.98052	-0.02172			1.97893	0.01266			1.98076	0.01392	--	--
				1.98461	-0.02172			1.98302	0.01265			1.98486	0.01397	--	--
				1.98871	-0.02172			1.98712	0.01264			1.98895	0.01403	--	--
				1.9928	-0.02173			1.99121	0.01263			1.99305	0.01408	--	--
				1.9969	-0.02173			1.99531	0.01262			1.99714	0.01407	--	--
				2.00099	-0.02174			1.9994	0.01262			2.00124	0.01403	--	--
				2.00509	-0.02174			2.0035	0.01262			2.00533	0.01401	--	--
				2.00918	-0.02173			2.00759	0.01262			2.00943	0.01399	--	--
				2.01328	-0.02172			2.01169	0.01263			2.01352	0.01398	--	--
				2.01737	-0.02171			2.01578	0.01263			2.01762	0.01396	--	--
				2.02147	-0.0217			2.01988	0.01263			2.02171	0.01394	--	--
				2.02556	-0.0217			2.02397	0.01263			2.02581	0.01391	--	--
				2.02966	-0.0217			2.02807	0.01262			2.0299	0.01388	--	--
				2.03375	-0.02171			2.03216	0.01261			2.03399	0.01385	--	--
				2.03785	-0.02171			2.03626	0.0126			2.03809	0.01382	--	--
				2.04194	-0.02169			2.04035	0.01259			2.04218	0.0138	--	--
				2.04604	-0.02168			2.04445	0.01258			2.04628	0.01377	--	--
				2.05013	-0.02167			2.04854	0.01258			2.05037	0.01373	--	--
				2.05423	-0.02166			2.05263	0.01257			2.05447	0.01371	--	--
				2.05832	-0.02167			2.05673	0.01256			2.05856	0.0137	--	--
				2.06242	-0.02167			2.06082	0.01256			2.06266	0.0137	--	--
				2.06651	-0.02166			2.06492	0.01256			2.06675	0.01369	--	--
				2.07061	-0.02165			2.06901	0.01256			2.07085	0.01368	--	--
				2.0747	-0.02165			2.07311	0.01257			2.07494	0.01366	--	--
				2.0788	-0.02163			2.0772	0.01257			2.07904	0.01365	--	--
				2.08289	-0.02161			2.0813	0.01256			2.08313	0.01364	--	--
				2.08699	-0.02159			2.08539	0.01255			2.08723	0.01363	--	--
				2.09108	-0.02158			2.08949	0.01254			2.09132	0.01361	--	--
				2.09518	-0.02156			2.09358	0.01254			2.09542	0.01359	--	--
				2.09927	-0.02156			2.09768	0.01254			2.09951	0.01356	--	--
				2.10337	-0.02155			2.10177	0.01254			2.10361	0.01354	--	--
				2.10746	-0.02155			2.10587	0.01255			2.1077	0.01351	--	--
				2.11156	-0.02157			2.10996	0.01256			2.1118	0.01349	--	--
				2.11565	-0.02159			2.11406	0.01256			2.11589	0.01347	--	--
				2.11974	-0.02161			2.11815	0.01256			2.11999	0.01345	--	--
				2.12384	-0.02161			2.12225	0.01254			2.12408	0.01343	--	--
				2.12793	-0.02161			2.12634	0.01251			2.12818	0.01342	--	--
				2.13203	-0.0216			2.13044	0.0125			2.13227	0.01341	--	--
				2.13612	-0.02159			2.13453	0.01249			2.13637	0.0134	--	--
				2.14022	-0.02157			2.13863	0.01247			2.14046	0.01339	--	--
				2.14431	-0.02153			2.14272	0.01246			2.14456	0.01337	--	--
				2.14841	-0.02149			2.14682	0.01245			2.14865	0.01335	--	--
				2.1525	-0.02145			2.15091	0.01244			2.15275	0.01333	--	--
				2.1566	-0.0214			2.15501	0.01244			2.15684	0.01331	--	--
				2.16069	-0.02136			2.1591	0.01245			2.16094	0.01329	--	--
				2.16479	-0.02129			2.1632	0.01245			2.16503	0.01328	--	--
				2.16888	-0.0212			2.16729	0.01245			2.16913	0.01326	--	--
				2.17298	-0.02112			2.17139	0.01245			2.17322	0.01325	--	--
				2.17707	-0.02106			2.17548	0.01245			2.17732	0.01325	--	--
				2.18117	-0.02104			2.17958	0.01243			2.18141	0.01326	--	--
				2.18526	-0.02105			2.18367	0.01241			2.18551	0.01326	--	--
				2.18936	-0.02107			2.18777	0.0124			2.1896	0.01327	--	--
				2.19345	-0.02108			2.19186	0.01239			2.1937	0.01327	--	--
				2.19755	-0.0211			2.19596	0.01238			2.19779	0.01326	--	--
				2.20164	-0.02112			2.20005	0.01237			2.20189	0.01324	--	--
				2.20574	-0.02114			2.20415	0.01236			2.20598	0.01321	--	--
				2.20983	-0.02117			2.20824	0.01234			2.21008	0.01318	--	--
				2.21393	-0.02118			2.21234	0.01232			2.21417	0.01315	--	--
				2.21802	-0.02118			2.21643	0.01232			2.21827	0.01312	--	--
				2.22212	-0.02118			2.22053	0.01232			2.22236	0.01309	--	--
				2.22621	-0.02117			2.22462	0.01233			2.22645	0.01306	--	--
				2.23031	-0.02114			2.22872	0.01233			2.23055	0.01304	--	--
				2.2344	-0.02111			2.23281	0.01233			2.23464	0.01304	--	--
				2.2385	-0.02106			2.23691	0.01232			2.23874	0.01306	--	--
				2.24259	-0.021			2.241	0.01231			2.24283	0.01307	--	--
				2.24669	-0.02095			2.24509	0.0123			2.24693	0.01306	--	--
				2.25078	-0.0209			2.24919	0.0123			2.25102	0.01304	--	--
				2.25488	-0.02088			2.25328	0.01231			2.25512	0.01301	--	--
				2.25897	-0.0209			2.25738	0.0123			2.25921	0.01299	--	--
				2.26307	-0.02093			2.26147	0.01229			2.26331	0.01296	--	--
				2.26716	-0.02096			2.26557	0.01227			2.2674	0.01294	--	--
				2.27126	-0.02099			2.26966	0.01227			2.2715	0.01292	--	--
				2.27535	-0.02102			2.27376	0.01227			2.27559	0.0129	--	--
				2.27945	-0.02103			2.27785	0.01228			2.27969	0.01289	--	--
				2.28354	-0.02103			2.28195	0.01229			2.28378	0.01288	--	--
				2.28764	-0.02102			2.28604	0.01229			2.28788	0.01286	--	--
				2.29173	-0.02101			2.29014	0.0123			2.29197	0.01285	--	--
				2.29583	-0.021			2.29423	0.0123			2.29607	0.01283	--	--
				2.29992	-0.02098			2.29833	0.0123			2.30016	0.0128	--	--
				2.30402	-0.02097			2.30242	0.0123			2.30426	0.01277	--	--
				2.30811	-0.02094			2.30652	0.01229			2.30835	0.01274	--	--
				2.3122	-0.02091			2.31061	0.01229			2.31245	0.01272	--	--
				2.3163	-0.02089			2.31471	0.01228			2.31654	0.0127	--	--
				2.32039	-0.02087			2.3188	0.01228			2.32064	0.01268	--	--
				2.32449	-0.02086			2.3229	0.01227			2.32473	0.01266	--	--
				2.32858	-0.02085			2.32699	0.01227			2.32883	0.01265	--	--
				2.33268	-0.02087			2.33109	0.01227			2.33292	0.01264	--	--
				2.33677	-0.0209			2.33518	0.01227			2.33702	0.01264	--	--
				2.34087	-0.02093			2.33928	0.01227			2.34111	0.01263	--	--
				2.34496	-0.02094			2.34337	0.01228			2.34521	0.0126	--	--
				2.34906	-0.02095			2.34747	0.01228			2.3493	0.01257	--	--
				2.35315	-0.02096			2.35156	0.01226			2.3534	0.01256	--	--
				2.35725	-0.02098			2.35566	0.01225			2.35749	0.01255	--	--
				2.36134	-0.021			2.35975	0.01225			2.36159	0.01255	--	--
				2.36544	-0.02102			2.36385	0.01225			2.36568	0.01256	--	--
				2.36953	-0.02099			2.36794	0.01225			2.36978	0.01257	--	--
				2.37363	-0.02092			2.37204	0.01225			2.37387	0.01258	--	--
				2.37772	-0.02087			2.37613	0.01224			2.37797	0.01258	--	--
				2.38182	-0.02084			2.38023	0.01223			2.38206	0.01258	--	--
				2.38591	-0.02082			2.38432	0.01222			2.38616	0.01257	--	--
				2.39001	-0.02081			2.38842	0.01222			2.39025	0.01255	--	--
				2.3941	-0.02082			2.39251	0.01224			2.39435	0.01253	--	--
				2.3982	-0.02085			2.39661	0.01227			2.39844	0.0125	--	--
				2.40229	-0.02085			2.4007	0.01229			2.40254	0.01247	--	--
				2.40639	-0.02083			2.4048	0.0123			2.40663	0.01245	--	--
				2.41048	-0.0208			2.40889	0.01231			2.41072	0.01244	--	--
				2.41458	-0.02078			2.41299	0.0123			2.41482	0.01242	--	--
				2.41867	-0.02075			2.41708	0.01229			2.41891	0.0124	--	--
				2.42277	-0.02074			2.42118	0.01227			2.42301	0.01239	--	--
				2.42686	-0.02071			2.42527	0.01225			2.4271	0.01238	--	--
				2.43096	-0.02064			2.42937	0.01222			2.4312	0.01237	--	--
				2.43505	-0.02058			2.43346	0.0122			2.43529	0.01236	--	--
				2.43915	-0.02053			2.43755	0.01219			2.43939	0.01234	--	--
				2.44324	-0.0205			2.44165	0.01217			2.44348	0.01232	--	--
				2.44734	-0.02049			2.44574	0.01216			2.44758	0.0123	--	--
				2.45143	-0.0205			2.44984	0.01214			2.45167	0.01229	--	--
				2.45553	-0.02052			2.45393	0.01213			2.45577	0.01227	--	--
				2.45962	-0.02054			2.45803	0.01214			2.45986	0.01225	--	--
				2.46372	-0.02058			2.46212	0.01215			2.46396	0.01223	--	--
				2.46781	-0.02061			2.46622	0.01217			2.46805	0.01222	--	--
				2.47191	-0.02063			2.47031	0.01218			2.47215	0.0122	--	--
				2.476	-0.02066			2.47441	0.0122			2.47624	0.01218	--	--
				2.4801	-0.0207			2.4785	0.01221			2.48034	0.01216	--	--
				2.48419	-0.02072			2.4826	0.01221			2.48443	0.01213	--	--
				2.48829	-0.02075			2.48669	0.0122			2.48853	0.01211	--	--
				2.49238	-0.02077			2.49079	0.01218			2.49262	0.0121	--	--
				2.49647	-0.02078			2.49488	0.01216			2.49672	0.01209	--	--
				2.50057	-0.02078			2.49898	0.01215			2.50081	0.01209	--	--
				2.50466	-0.02078			2.50307	0.01214			2.50491	0.01208	--	--
				2.50876	-0.02078			2.50717	0.01214			2.509	0.01206	--	--
				2.51285	-0.02077			2.51126	0.01214			2.5131	0.01204	--	--
				2.51695	-0.02075			2.51536	0.01213			2.51719	0.01202	--	--
				2.52104	-0.02074			2.51945	0.01211			2.52129	0.01199	--	--
				2.52514	-0.02073			2.52355	0.0121			2.52538	0.01196	--	--
				2.52923	-0.02072			2.52764	0.01208			2.52948	0.01194	--	--
				2.53333	-0.02073			2.53174	0.01208			2.53357	0.01192	--	--
				2.53742	-0.02074			2.53583	0.01207			2.53767	0.0119	--	--
				2.54152	-0.02076			2.53993	0.01207			2.54176	0.01188	--	--
				2.54561	-0.02079			2.54402	0.01206			2.54586	0.01185	--	--
				2.54971	-0.02079			2.54812	0.01205			2.54995	0.01182	--	--
				2.5538	-0.02078			2.55221	0.01205			2.55405	0.01179	--	--
				2.5579	-0.02078			2.55631	0.01204			2.55814	0.01177	--	--
				2.56199	-0.02078			2.5604	0.01204			2.56224	0.01175	--	--
				2.56609	-0.02078			2.5645	0.01202			2.56633	0.01173	--	--
				2.57018	-0.02079			2.56859	0.01201			2.57043	0.01171	--	--
				2.57428	-0.0208			2.57269	0.01198			2.57452	0.01168	--	--
				2.57837	-0.02081			2.57678	0.01197			2.57862	0.01167	--	--
				2.58247	-0.02082			2.58088	0.01195			2.58271	0.01166	--	--
				2.58656	-0.02084			2.58497	0.01194			2.58681	0.01165	--	--
				2.59066	-0.02087			2.58907	0.01193			2.5909	0.01164	--	--
				2.59475	-0.02087			2.59316	0.01192			2.595	0.01164	--	--
				2.59885	-0.02085			2.59726	0.01192			2.59909	0.01163	--	--
				2.60294	-0.02083			2.60135	0.01192			2.60318	0.01162	--	--
				2.60704	-0.02081			2.60545	0.01192			2.60728	0.0116	--	--
				2.61113	-0.02079			2.60954	0.01193			2.61137	0.01158	--	--
				2.61523	-0.02075			2.61364	0.01194			2.61547	0.01157	--	--
				2.61932	-0.02069			2.61773	0.01194			2.61956	0.01155	--	--
				2.62342	-0.02064			2.62183	0.01195			2.62366	0.01153	--	--
				2.62751	-0.02061			2.62592	0.01197			2.62775	0.01151	--	--
				2.63161	-0.02058			2.63001	0.012			2.63185	0.0115	--	--
				2.6357	-0.02055			2.63411	0.01203			2.63594	0.01149	--	--
				2.6398	-0.02057			2.6382	0.01206			2.64004	0.01148	--	--
				2.64389	-0.02062			2.6423	0.01207			2.64413	0.01148	--	--
				2.64799	-0.02065			2.64639	0.01209			2.64823	0.01147	--	--
				2.65208	-0.02066			2.65049	0.0121			2.65232	0.01146	--	--
				2.65618	-0.02067			2.65458	0.0121			2.65642	0.01144	--	--
				2.66027	-0.02067			2.65868	0.01208			2.66051	0.01143	--	--
				2.66437	-0.02069			2.66277	0.01206			2.66461	0.01143	--	--
				2.66846	-0.02071			2.66687	0.01204			2.6687	0.01142	--	--
				2.67256	-0.02073			2.67096	0.01202			2.6728	0.01143	--	--
				2.67665	-0.02076			2.67506	0.01201			2.67689	0.01143	--	--
				2.68075	-0.02078			2.67915	0.012			2.68099	0.01143	--	--
				2.68484	-0.0208			2.68325	0.01198			2.68508	0.01142	--	--
				2.68893	-0.02081			2.68734	0.01197			2.68918	0.0114	--	--
				2.69303	-0.0208			2.69144	0.01196			2.69327	0.01139	--	--
				2.69712	-0.02078			2.69553	0.01196			2.69737	0.01137	--	--
				2.70122	-0.02077			2.69963	0.01195			2.70146	0.01136	--	--
				2.70531	-0.02078			2.70372	0.01194			2.70556	0.01135	--	--
				2.70941	-0.0208			2.70782	0.01192			2.70965	0.01135	--	--
				2.7135	-0.02082			2.71191	0.01191			2.71375	0.01135	--	--
				2.7176	-0.02082			2.71601	0.01189			2.71784	0.01136	--	--
				2.72169	-0.02083			2.7201	0.01188			2.72194	0.01137	--	--
				2.72579	-0.02085			2.7242	0.01187			2.72603	0.01137	--	--
				2.72988	-0.02087			2.72829	0.01185			2.73013	0.01135	--	--
				2.73398	-0.02089			2.73239	0.01184			2.73422	0.01131	--	--
				2.73807	-0.02089			2.73648	0.01183			2.73832	0.0113	--	--
				2.74217	-0.02089			2.74058	0.01182			2.74241	0.01129	--	--
				2.74626	-0.02088			2.74467	0.01181			2.74651	0.01129	--	--
				2.75036	-0.02087			2.74877	0.01181			2.7506	0.01128	--	--
				2.75445	-0.02086			2.75286	0.01182			2.7547	0.01126	--	--
				2.75855	-0.02084			2.75696	0.01183			2.75879	0.01124	--	--
				2.76264	-0.02083			2.76105	0.01183			2.76289	0.01122	--	--
				2.76674	-0.02081			2.76515	0.01184			2.76698	0.01121	--	--
				2.77083	-0.02081			2.76924	0.01184			2.77108	0.01119	--	--
				2.77493	-0.02083			2.77334	0.01183			2.77517	0.01119	--	--
				2.77902	-0.02084			2.77743	0.01182			2.77927	0.01119	--	--
				2.78312	-0.02083			2.78153	0.01181			2.78336	0.01118	--	--
				2.78721	-0.02083			2.78562	0.01179			2.78745	0.01117	--	--
				2.79131	-0.02082			2.78972	0.01178			2.79155	0.01115	--	--
				2.7954	-0.02081			2.79381	0.01176			2.79564	0.01113	--	--
				2.7995	-0.0208			2.79791	0.01175			2.79974	0.0111	--	--
				2.80359	-0.02079			2.802	0.01174			2.80383	0.01109	--	--
				2.80769	-0.02079			2.8061	0.01174			2.80793	0.01108	--	--
				2.81178	-0.02081			2.81019	0.01175			2.81202	0.01108	--	--
				2.81588	-0.02083			2.81428	0.01176			2.81612	0.01108	--	--
				2.81997	-0.02084			2.81838	0.01175			2.82021	0.01109	--	--
				2.82407	-0.02082			2.82247	0.01175			2.82431	0.0111	--	--
				2.82816	-0.0208			2.82657	0.01176			2.8284	0.01109	--	--
				2.83226	-0.02078			2.83066	0.01178			2.8325	0.01108	--	--
				2.83635	-0.02075			2.83476	0.0118			2.83659	0.01108	--	--
				2.84045	-0.02074			2.83885	0.01181			2.84069	0.01108	--	--
				2.84454	-0.02072			2.84295	0.01182			2.84478	0.01108	--	--
				2.84864	-0.0207			2.84704	0.01182			2.84888	0.01108	--	--
				2.85273	-0.02069			2.85114	0.01181			2.85297	0.01106	--	--
				2.85683	-0.02068			2.85523	0.0118			2.85707	0.01104	--	--
				2.86092	-0.02068			2.85933	0.01179			2.86116	0.01102	--	--
				2.86502	-0.02067			2.86342	0.01178			2.86526	0.01099	--	--
				2.86911	-0.02066			2.86752	0.01177			2.86935	0.01096	--	--
				2.87321	-0.02066			2.87161	0.01176			2.87345	0.01093	--	--
				2.8773	-0.02066			2.87571	0.01174			2.87754	0.0109	--	--
				2.88139	-0.02067			2.8798	0.01173			2.88164	0.01088	--	--
				2.88549	-0.02067			2.8839	0.01172			2.88573	0.01086	--	--
				2.88958	-0.02065			2.88799	0.01171			2.88983	0.01084	--	--
				2.89368	-0.02062			2.89209	0.01171			2.89392	0.01082	--	--
				2.89777	-0.02059			2.89618	0.0117			2.89802	0.01081	--	--
				2.90187	-0.02056			2.90028	0.0117			2.90211	0.01079	--	--
				2.90596	-0.02054			2.90437	0.0117			2.90621	0.01077	--	--
				2.91006	-0.02054			2.90847	0.0117			2.9103	0.01076	--	--
				2.91415	-0.02055			2.91256	0.01169			2.9144	0.01074	--	--
				2.91825	-0.02057			2.91666	0.01168			2.91849	0.01073	--	--
				2.92234	-0.02057			2.92075	0.01167			2.92259	0.01072	--	--
				2.92644	-0.02056			2.92485	0.01167			2.92668	0.01072	--	--
				2.93053	-0.02055			2.92894	0.01166			2.93078	0.01071	--	--
				2.93463	-0.02055			2.93304	0.01166			2.93487	0.01072	--	--
				2.93872	-0.02057			2.93713	0.01165			2.93897	0.01072	--	--
				2.94282	-0.02058			2.94123	0.01163			2.94306	0.01071	--	--
				2.94691	-0.02057			2.94532	0.01162			2.94716	0.01068	--	--
				2.95101	-0.02057			2.94942	0.0116			2.95125	0.01066	--	--
				2.9551	-0.02058			2.95351	0.01159			2.95535	0.01065	--	--
				2.9592	-0.02058			2.95761	0.01157			2.95944	0.01066	--	--
				2.96329	-0.02059			2.9617	0.01156			2.96354	0.01066	--	--
				2.96739	-0.02058			2.9658	0.01155			2.96763	0.01067	--	--
				2.97148	-0.02057			2.96989	0.01155			2.97173	0.01066	--	--
				2.97558	-0.02055			2.97399	0.01155			2.97582	0.01065	--	--
				2.97967	-0.02053			2.97808	0.01158			2.97991	0.01063	--	--
				2.98377	-0.02052			2.98218	0.0116			2.98401	0.01061	--	--
				2.98786	-0.02052			2.98627	0.01162			2.9881	0.01059	--	--
				2.99196	-0.02052			2.99037	0.01163			2.9922	0.01057	--	--
				2.99605	-0.02052			2.99446	0.01163			2.99629	0.01055	--	--
				3.00015	-0.02052			2.99856	0.01162			3.00039	0.01054	--	--
				3.00424	-0.02053			3.00265	0.01162			3.00448	0.01053	--	--
				3.00834	-0.02053			3.00674	0.01162			3.00858	0.01053	--	--
				3.01243	-0.02052			3.01084	0.01162			3.01267	0.01053	--	--
				3.01653	-0.0205			3.01493	0.01162			3.01677	0.01052	--	--
				3.02062	-0.02049			3.01903	0.01161			3.02086	0.01051	--	--
				3.02472	-0.02047			3.02312	0.01161			3.02496	0.0105	--	--
				3.02881	-0.02046			3.02722	0.0116			3.02905	0.01048	--	--
				3.03291	-0.02046			3.03131	0.01159			3.03315	0.01047	--	--
				3.037	-0.02046			3.03541	0.01159			3.03724	0.01046	--	--
				3.0411	-0.02044			3.0395	0.01158			3.04134	0.01044	--	--
				3.04519	-0.02042			3.0436	0.01157			3.04543	0.01042	--	--
				3.04929	-0.02039			3.04769	0.01156			3.04953	0.01041	--	--
				3.05338	-0.02037			3.05179	0.01155			3.05362	0.0104	--	--
				3.05748	-0.02035			3.05588	0.01155			3.05772	0.01039	--	--
				3.06157	-0.02034			3.05998	0.01156			3.06181	0.01038	--	--
				3.06567	-0.02036			3.06407	0.01157			3.06591	0.01036	--	--
				3.06976	-0.02038			3.06817	0.01157			3.07	0.01033	--	--
				3.07385	-0.02035			3.07226	0.01156			3.0741	0.0103	--	--
				3.07795	-0.0203			3.07636	0.01156			3.07819	0.01027	--	--
				3.08204	-0.02025			3.08045	0.01155			3.08229	0.01025	--	--
				3.08614	-0.02021			3.08455	0.01154			3.08638	0.01023	--	--
				3.09023	-0.02018			3.08864	0.01153			3.09048	0.01022	--	--
				3.09433	-0.02016			3.09274	0.01152			3.09457	0.01021	--	--
				3.09842	-0.02015			3.09683	0.01151			3.09867	0.0102	--	--
				3.10252	-0.02015			3.10093	0.0115			3.10276	0.01019	--	--
				3.10661	-0.02015			3.10502	0.01149			3.10686	0.01017	--	--
				3.11071	-0.02015			3.10912	0.01148			3.11095	0.01015	--	--
				3.1148	-0.02016			3.11321	0.01147			3.11505	0.01015	--	--
				3.1189	-0.02018			3.11731	0.01146			3.11914	0.01023	--	--
				3.12299	-0.0202			3.1214	0.01145			3.12324	0.01033	--	--
				3.12709	-0.02022			3.1255	0.01144			3.12733	0.01041	--	--
				3.13118	-0.02022			3.12959	0.01144			3.13143	0.01044	--	--
				3.13528	-0.02022			3.13369	0.01145			3.13552	0.01044	--	--
				3.13937	-0.02021			3.13778	0.01145			3.13962	0.01041	--	--
				3.14347	-0.02021			3.14188	0.01145			3.14371	0.01036	--	--
				3.14756	-0.02021			3.14597	0.01145			3.14781	0.01032	--	--
				3.15166	-0.0202			3.15007	0.01145			3.1519	0.01029	--	--
				3.15575	-0.02019			3.15416	0.01144			3.156	0.01025	--	--
				3.15985	-0.02017			3.15826	0.01144			3.16009	0.01022	--	--
				3.16394	-0.02014			3.16235	0.01144			3.16418	0.0102	--	--
				3.16804	-0.02011			3.16645	0.01143			3.16828	0.01019	--	--
				3.17213	-0.02006			3.17054	0.01142			3.17237	0.01016	--	--
				3.17623	-0.02001			3.17464	0.01141			3.17647	0.01013	--	--
				3.18032	-0.01997			3.17873	0.01141			3.18056	0.01009	--	--
				3.18442	-0.01995			3.18283	0.01141			3.18466	0.01004	--	--
				3.18851	-0.01993			3.18692	0.01141			3.18875	0.01	--	--
				3.19261	-0.01993			3.19102	0.01141			3.19285	0.00998	--	--
				3.1967	-0.01994			3.19511	0.01141			3.19694	0.00999	--	--
				3.2008	-0.01996			3.1992	0.0114			3.20104	0.01015	--	--
				3.20489	-0.01998			3.2033	0.01139			3.20513	0.01034	--	--
				3.20899	-0.02			3.20739	0.01137			3.20923	0.01045	--	--
				3.21308	-0.02002			3.21149	0.01135			3.21332	0.01045	--	--
				3.21718	-0.02004			3.21558	0.01133			3.21742	0.01044	--	--
				3.22127	-0.02006			3.21968	0.0113			3.22151	0.01043	--	--
				3.22537	-0.02007			3.22377	0.0113			3.22561	0.01041	--	--
				3.22946	-0.02008			3.22787	0.0113			3.2297	0.01037	--	--
				3.23356	-0.02008			3.23196	0.01131			3.2338	0.01031	--	--
				3.23765	-0.02008			3.23606	0.01131			3.23789	0.01026	--	--
				3.24175	-0.02009			3.24015	0.01131			3.24199	0.01021	--	--
				3.24584	-0.02009			3.24425	0.01131			3.24608	0.01017	--	--
				3.24994	-0.02009			3.24834	0.0113			3.25018	0.01014	--	--
				3.25403	-0.02008			3.25244	0.0113			3.25427	0.0101	--	--
				3.25813	-0.02006			3.25653	0.01129			3.25837	0.01007	--	--
				3.26222	-0.02003			3.26063	0.01127			3.26246	0.01002	--	--
				3.26631	-0.01999			3.26472	0.01125			3.26656	0.00998	--	--
				3.27041	-0.01995			3.26882	0.01124			3.27065	0.00994	--	--
				3.2745	-0.01991			3.27291	0.01122			3.27475	0.0099	--	--
				3.2786	-0.01987			3.27701	0.01121			3.27884	0.00987	--	--
				3.28269	-0.01983			3.2811	0.01121			3.28294	0.00984	--	--
				3.28679	-0.0198			3.2852	0.01121			3.28703	0.00981	--	--
				3.29088	-0.01976			3.28929	0.01121			3.29113	0.00978	--	--
				3.29498	-0.01974			3.29339	0.01121			3.29522	0.00974	--	--
				3.29907	-0.01971			3.29748	0.01121			3.29932	0.00971	--	--
				3.30317	-0.01969			3.30158	0.01121			3.30341	0.00969	--	--
				3.30726	-0.01967			3.30567	0.01121			3.30751	0.00969	--	--
				3.31136	-0.01965			3.30977	0.01121			3.3116	0.0097	--	--
				3.31545	-0.01965			3.31386	0.01121			3.3157	0.0097	--	--
				3.31955	-0.01966			3.31796	0.0112			3.31979	0.00969	--	--
				3.32364	-0.01965			3.32205	0.01119			3.32389	0.00965	--	--
				3.32774	-0.01964			3.32615	0.01118			3.32798	0.00963	--	--
				3.33183	-0.01964			3.33024	0.01117			3.33208	0.00962	--	--
				3.33593	-0.01965			3.33434	0.01116			3.33617	0.0096	--	--
				3.34002	-0.01967			3.33843	0.01115			3.34027	0.00957	--	--
				3.34412	-0.01969			3.34253	0.01114			3.34436	0.00955	--	--
				3.34821	-0.0197			3.34662	0.01113			3.34846	0.00952	--	--
				3.35231	-0.0197			3.35072	0.01112			3.35255	0.00948	--	--
				3.3564	-0.0197			3.35481	0.01112			3.35664	0.00945	--	--
				3.3605	-0.01969			3.35891	0.01112			3.36074	0.00942	--	--
				3.36459	-0.01966			3.363	0.01112			3.36483	0.00939	--	--
				3.36869	-0.01962			3.3671	0.01112			3.36893	0.00935	--	--
				3.37278	-0.01957			3.37119	0.01112			3.37302	0.00932	--	--
				3.37688	-0.01951			3.37529	0.01111			3.37712	0.0093	--	--
				3.38097	-0.01947			3.37938	0.01111			3.38121	0.00927	--	--
				3.38507	-0.01943			3.38348	0.0111			3.38531	0.00925	--	--
				3.38916	-0.01941			3.38757	0.0111			3.3894	0.00923	--	--
				3.39326	-0.0194			3.39166	0.0111			3.3935	0.00921	--	--
				3.39735	-0.01941			3.39576	0.01109			3.39759	0.00919	--	--
				3.40145	-0.01939			3.39985	0.01109			3.40169	0.00917	--	--
				3.40554	-0.01935			3.40395	0.01109			3.40578	0.00919	--	--
				3.40964	-0.01932			3.40804	0.0111			3.40988	0.00921	--	--
				3.41373	-0.0193			3.41214	0.01111			3.41397	0.00922	--	--
				3.41783	-0.01931			3.41623	0.01111			3.41807	0.00921	--	--
				3.42192	-0.01935			3.42033	0.0111			3.42216	0.00919	--	--
				3.42602	-0.01935			3.42442	0.0111			3.42626	0.00917	--	--
				3.43011	-0.01933			3.42852	0.01109			3.43035	0.00916	--	--
				3.43421	-0.01931			3.43261	0.01108			3.43445	0.00914	--	--
				3.4383	-0.0193			3.43671	0.01108			3.43854	0.00911	--	--
				3.4424	-0.0193			3.4408	0.01107			3.44264	0.00908	--	--
				3.44649	-0.01926			3.4449	0.01106			3.44673	0.00905	--	--
				3.45058	-0.01919			3.44899	0.01104			3.45083	0.00902	--	--
				3.45468	-0.01913			3.45309	0.01103			3.45492	0.009	--	--
				3.45877	-0.01907			3.45718	0.01101			3.45902	0.00898	--	--
				3.46287	-0.01903			3.46128	0.011			3.46311	0.00897	--	--
				3.46696	-0.01899			3.46537	0.01099			3.46721	0.00895	--	--
				3.47106	-0.01895			3.46947	0.01098			3.4713	0.00893	--	--
				3.47515	-0.01891			3.47356	0.01098			3.4754	0.00892	--	--
				3.47925	-0.0189			3.47766	0.01097			3.47949	0.0089	--	--
				3.48334	-0.0189			3.48175	0.01096			3.48359	0.00889	--	--
				3.48744	-0.0189			3.48585	0.01095			3.48768	0.00888	--	--
				3.49153	-0.01892			3.48994	0.01094			3.49178	0.00888	--	--
				3.49563	-0.01893			3.49404	0.01092			3.49587	0.00889	--	--
				3.49972	-0.01891			3.49813	0.01091			3.49997	0.0089	--	--
				3.50382	-0.01889			3.50223	0.01091			3.50406	0.0089	--	--
				3.50791	-0.01886			3.50632	0.01091			3.50816	0.00892	--	--
				3.51201	-0.01884			3.51042	0.0109			3.51225	0.00893	--	--
				3.5161	-0.01886			3.51451	0.0109			3.51635	0.00895	--	--
				3.5202	-0.01888			3.51861	0.0109			3.52044	0.00896	--	--
				3.52429	-0.01892			3.5227	0.0109			3.52454	0.00897	--	--
				3.52839	-0.01894			3.5268	0.0109			3.52863	0.00896	--	--
				3.53248	-0.01897			3.53089	0.01089			3.53273	0.00894	--	--
				3.53658	-0.01901			3.53499	0.01088			3.53682	0.00891	--	--
				3.54067	-0.01904			3.53908	0.01088			3.54091	0.00888	--	--
				3.54477	-0.01904			3.54318	0.01087			3.54501	0.00886	--	--
				3.54886	-0.01903			3.54727	0.01086			3.5491	0.00884	--	--
				3.55296	-0.01902			3.55137	0.01086			3.5532	0.00882	--	--
				3.55705	-0.019			3.55546	0.01087			3.55729	0.0088	--	--
				3.56115	-0.01898			3.55956	0.01087			3.56139	0.00879	--	--
				3.56524	-0.01896			3.56365	0.01086			3.56548	0.00877	--	--
				3.56934	-0.01895			3.56775	0.01086			3.56958	0.00876	--	--
				3.57343	-0.01894			3.57184	0.01085			3.57367	0.00875	--	--
				3.57753	-0.01894			3.57594	0.01085			3.57777	0.00874	--	--
				3.58162	-0.01894			3.58003	0.01085			3.58186	0.00872	--	--
				3.58572	-0.01895			3.58412	0.01085			3.58596	0.0087	--	--
				3.58981	-0.01896			3.58822	0.01084			3.59005	0.0087	--	--
				3.59391	-0.01898			3.59231	0.01083			3.59415	0.00869	--	--
				3.598	-0.019			3.59641	0.01081			3.59824	0.00867	--	--
				3.6021	-0.01902			3.6005	0.0108			3.60234	0.00865	--	--
				3.60619	-0.01903			3.6046	0.01079			3.60643	0.00862	--	--
				3.61029	-0.01903			3.60869	0.01079			3.61053	0.00863	--	--
				3.61438	-0.01903			3.61279	0.01079			3.61462	0.0087	--	--
				3.61848	-0.01903			3.61688	0.01078			3.61872	0.00877	--	--
				3.62257	-0.01902			3.62098	0.01078			3.62281	0.00883	--	--
				3.62667	-0.019			3.62507	0.01076			3.62691	0.00883	--	--
				3.63076	-0.01899			3.62917	0.01074			3.631	0.00881	--	--
				3.63486	-0.019			3.63326	0.01073			3.6351	0.00881	--	--
				3.63895	-0.01903			3.63736	0.01072			3.63919	0.00885	--	--
				3.64304	-0.01905			3.64145	0.01073			3.64329	0.00888	--	--
				3.64714	-0.01905			3.64555	0.01073			3.64738	0.00891	--	--
				3.65123	-0.01905			3.64964	0.01073			3.65148	0.00891	--	--
				3.65533	-0.01904			3.65374	0.01073			3.65557	0.00889	--	--
				3.65942	-0.01904			3.65783	0.01073			3.65967	0.00887	--	--
				3.66352	-0.01904			3.66193	0.01073			3.66376	0.00883	--	--
				3.66761	-0.01904			3.66602	0.01072			3.66786	0.00879	--	--
				3.67171	-0.01904			3.67012	0.01072			3.67195	0.00875	--	--
				3.6758	-0.01903			3.67421	0.01071			3.67605	0.00872	--	--
				3.6799	-0.01902			3.67831	0.01071			3.68014	0.00869	--	--
				3.68399	-0.01901			3.6824	0.01072			3.68424	0.00867	--	--
				3.68809	-0.019			3.6865	0.01073			3.68833	0.00866	--	--
				3.69218	-0.01899			3.69059	0.01074			3.69243	0.00864	--	--
				3.69628	-0.01897			3.69469	0.01074			3.69652	0.00862	--	--
				3.70037	-0.01895			3.69878	0.01074			3.70062	0.0086	--	--
				3.70447	-0.01893			3.70288	0.01073			3.70471	0.00858	--	--
				3.70856	-0.01887			3.70697	0.01072			3.70881	0.00855	--	--
				3.71266	-0.01875			3.71107	0.0107			3.7129	0.00852	--	--
				3.71675	-0.01858			3.71516	0.01069			3.717	0.00848	--	--
				3.72085	-0.0184			3.71926	0.01067			3.72109	0.00845	--	--
				3.72494	-0.01826			3.72335	0.01066			3.72519	0.00844	--	--
				3.72904	-0.01819			3.72745	0.01064			3.72928	0.00845	--	--
				3.73313	-0.01818			3.73154	0.01062			3.73337	0.00845	--	--
				3.73723	-0.0182			3.73564	0.01061			3.73747	0.00845	--	--
				3.74132	-0.01821			3.73973	0.01059			3.74156	0.00844	--	--
				3.74542	-0.01822			3.74383	0.01058			3.74566	0.00843	--	--
				3.74951	-0.01823			3.74792	0.01057			3.74975	0.00842	--	--
				3.75361	-0.0182			3.75202	0.01057			3.75385	0.0084	--	--
				3.7577	-0.01815			3.75611	0.01056			3.75794	0.00838	--	--
				3.7618	-0.01812			3.76021	0.01056			3.76204	0.00836	--	--
				3.76589	-0.01809			3.7643	0.01057			3.76613	0.00833	--	--
				3.76999	-0.01808			3.76839	0.01058			3.77023	0.00831	--	--
				3.77408	-0.01808			3.77249	0.0106			3.77432	0.00828	--	--
				3.77818	-0.01808			3.77658	0.01059			3.77842	0.00824	--	--
				3.78227	-0.01808			3.78068	0.01058			3.78251	0.00821	--	--
				3.78637	-0.0181			3.78477	0.01056			3.78661	0.00817	--	--
				3.79046	-0.01815			3.78887	0.01053			3.7907	0.00815	--	--
				3.79456	-0.01821			3.79296	0.01051			3.7948	0.00812	--	--
				3.79865	-0.01824			3.79706	0.01049			3.79889	0.00809	--	--
				3.80275	-0.01827			3.80115	0.01048			3.80299	0.00806	--	--
				3.80684	-0.01829			3.80525	0.01048			3.80708	0.00804	--	--
				3.81094	-0.01831			3.80934	0.01048			3.81118	0.00802	--	--
				3.81503	-0.01833			3.81344	0.01048			3.81527	0.008	--	--
				3.81913	-0.01835			3.81753	0.01048			3.81937	0.00798	--	--
				3.82322	-0.01836			3.82163	0.01047			3.82346	0.00796	--	--
				3.82732	-0.01836			3.82572	0.01046			3.82756	0.00795	--	--
				3.83141	-0.01836			3.82982	0.01046			3.83165	0.00794	--	--
				3.8355	-0.01835			3.83391	0.01046			3.83575	0.00794	--	--
				3.8396	-0.01835			3.83801	0.01046			3.83984	0.00794	--	--
				3.84369	-0.01834			3.8421	0.01047			3.84394	0.00794	--	--
				3.84779	-0.01833			3.8462	0.01047			3.84803	0.00792	--	--
				3.85188	-0.01831			3.85029	0.01048			3.85213	0.0079	--	--
				3.85598	-0.0183			3.85439	0.0105			3.85622	0.00789	--	--
				3.86007	-0.0183			3.85848	0.01051			3.86032	0.0079	--	--
				3.86417	-0.01828			3.86258	0.01051			3.86441	0.00791	--	--
				3.86826	-0.01822			3.86667	0.0105			3.86851	0.0079	--	--
				3.87236	-0.01815			3.87077	0.01049			3.8726	0.00789	--	--
				3.87645	-0.01811			3.87486	0.01049			3.8767	0.00788	--	--
				3.88055	-0.0181			3.87896	0.01048			3.88079	0.00788	--	--
				3.88464	-0.01812			3.88305	0.01047			3.88489	0.00787	--	--
				3.88874	-0.01815			3.88715	0.01045			3.88898	0.00788	--	--
				3.89283	-0.01817			3.89124	0.01044			3.89308	0.00787	--	--
				3.89693	-0.01817			3.89534	0.01044			3.89717	0.00787	--	--
				3.90102	-0.01815			3.89943	0.01043			3.90127	0.00788	--	--
				3.90512	-0.01811			3.90353	0.01042			3.90536	0.00791	--	--
				3.90921	-0.01808			3.90762	0.01041			3.90946	0.00793	--	--
				3.91331	-0.01807			3.91172	0.0104			3.91355	0.00795	--	--
				3.9174	-0.01807			3.91581	0.0104			3.91764	0.00795	--	--
				3.9215	-0.01807			3.91991	0.01039			3.92174	0.00793	--	--
				3.92559	-0.01806			3.924	0.01039			3.92583	0.00791	--	--
				3.92969	-0.01806			3.9281	0.01038			3.92993	0.0079	--	--
				3.93378	-0.01806			3.93219	0.01038			3.93402	0.00788	--	--
				3.93788	-0.01805			3.93629	0.01036			3.93812	0.00787	--	--
				3.94197	-0.01804			3.94038	0.01035			3.94221	0.00787	--	--
				3.94607	-0.01803			3.94448	0.01035			3.94631	0.00786	--	--
				3.95016	-0.01801			3.94857	0.01035			3.9504	0.00786	--	--
				3.95426	-0.01799			3.95267	0.01034			3.9545	0.00786	--	--
				3.95835	-0.01796			3.95676	0.01033			3.95859	0.00789	--	--
				3.96245	-0.01793			3.96085	0.01032			3.96269	0.00794	--	--
				3.96654	-0.01792			3.96495	0.01031			3.96678	0.00799	--	--
				3.97064	-0.01792			3.96904	0.01029			3.97088	0.00804	--	--
				3.97473	-0.01792			3.97314	0.01028			3.97497	0.00808	--	--
				3.97883	-0.01793			3.97723	0.01029			3.97907	0.00808	--	--
				3.98292	-0.01794			3.98133	0.01031			3.98316	0.00806	--	--
				3.98702	-0.01795			3.98542	0.01033			3.98726	0.00803	--	--
				3.99111	-0.01796			3.98952	0.01034			3.99135	0.00801	--	--
				3.99521	-0.01796			3.99361	0.01034			3.99545	0.00798	--	--
				3.9993	-0.01797			3.99771	0.01033			3.99954	0.00798	--	--
				4.0034	-0.01799			4.0018	0.01032			4.00364	0.00799	--	--
				4.00749	-0.01802			4.0059	0.01031			4.00773	0.008	--	--
				4.01159	-0.01804			4.00999	0.0103			4.01183	0.00801	--	--
				4.01568	-0.01803			4.01409	0.0103			4.01592	0.00801	--	--
				4.01978	-0.01802			4.01818	0.01032			4.02002	0.00801	--	--
				4.02387	-0.01801			4.02228	0.01034			4.02411	0.00801	--	--
				4.02796	-0.01799			4.02637	0.01035			4.02821	0.00801	--	--
				4.03206	-0.01796			4.03047	0.01035			4.0323	0.008	--	--
				4.03615	-0.01792			4.03456	0.01034			4.0364	0.00799	--	--
				4.04025	-0.01787			4.03866	0.01033			4.04049	0.00797	--	--
				4.04434	-0.01782			4.04275	0.01032			4.04459	0.00794	--	--
				4.04844	-0.01778			4.04685	0.0103			4.04868	0.00791	--	--
				4.05253	-0.01774			4.05094	0.01029			4.05278	0.00788	--	--
				4.05663	-0.01771			4.05504	0.01028			4.05687	0.00787	--	--
				4.06072	-0.0177			4.05913	0.01027			4.06097	0.00787	--	--
				4.06482	-0.0177			4.06323	0.01026			4.06506	0.00786	--	--
				4.06891	-0.01769			4.06732	0.01025			4.06916	0.00784	--	--
				4.07301	-0.01767			4.07142	0.01022			4.07325	0.00781	--	--
				4.0771	-0.01765			4.07551	0.0102			4.07735	0.00779	--	--
				4.0812	-0.01763			4.07961	0.01019			4.08144	0.00777	--	--
				4.08529	-0.01763			4.0837	0.01017			4.08554	0.00776	--	--
				4.08939	-0.01765			4.0878	0.01016			4.08963	0.00774	--	--
				4.09348	-0.01768			4.09189	0.01017			4.09373	0.00772	--	--
				4.09758	-0.01772			4.09599	0.01019			4.09782	0.00771	--	--
				4.10167	-0.01776			4.10008	0.0102			4.10192	0.00769	--	--
				4.10577	-0.01779			4.10418	0.01021			4.10601	0.00768	--	--
				4.10986	-0.01782			4.10827	0.01021			4.1101	0.00768	--	--
				4.11396	-0.01783			4.11237	0.0102			4.1142	0.00767	--	--
				4.11805	-0.01784			4.11646	0.01018			4.11829	0.00767	--	--
				4.12215	-0.01785			4.12056	0.01016			4.12239	0.00767	--	--
				4.12624	-0.01785			4.12465	0.01014			4.12648	0.00766	--	--
				4.13034	-0.01785			4.12875	0.01012			4.13058	0.00766	--	--
				4.13443	-0.01785			4.13284	0.01011			4.13467	0.00767	--	--
				4.13853	-0.01784			4.13694	0.01009			4.13877	0.00766	--	--
				4.14262	-0.01784			4.14103	0.01008			4.14286	0.00764	--	--
				4.14672	-0.01787			4.14513	0.01007			4.14696	0.00761	--	--
				4.15081	-0.01789			4.14922	0.01007			4.15105	0.00759	--	--
				4.15491	-0.01788			4.15331	0.01006			4.15515	0.00757	--	--
				4.159	-0.01785			4.15741	0.01006			4.15924	0.00756	--	--
				4.1631	-0.01783			4.1615	0.01006			4.16334	0.00754	--	--
				4.16719	-0.0178			4.1656	0.01005			4.16743	0.00753	--	--
				4.17129	-0.01778			4.16969	0.01005			4.17153	0.00752	--	--
				4.17538	-0.01776			4.17379	0.01004			4.17562	0.00751	--	--
				4.17948	-0.01775			4.17788	0.01003			4.17972	0.0075	--	--
				4.18357	-0.01776			4.18198	0.01002			4.18381	0.00748	--	--
				4.18767	-0.01777			4.18607	0.01002			4.18791	0.00746	--	--
				4.19176	-0.01777			4.19017	0.01002			4.192	0.00744	--	--
				4.19586	-0.01775			4.19426	0.01001			4.1961	0.00741	--	--
				4.19995	-0.01771			4.19836	0.01			4.20019	0.00739	--	--
				4.20405	-0.01768			4.20245	0.01			4.20429	0.00737	--	--
				4.20814	-0.01766			4.20655	0.01			4.20838	0.00738	--	--
				4.21224	-0.01766			4.21064	0.01			4.21248	0.00741	--	--
				4.21633	-0.01766			4.21474	0.01			4.21657	0.00744	--	--
				4.22042	-0.01764			4.21883	0.00999			4.22067	0.00747	--	--
				4.22452	-0.01763			4.22293	0.00999			4.22476	0.0075	--	--
				4.22861	-0.01763			4.22702	0.01			4.22886	0.00752	--	--
				4.23271	-0.01763			4.23112	0.01			4.23295	0.00754	--	--
				4.2368	-0.01759			4.23521	0.01001			4.23705	0.00754	--	--
				4.2409	-0.01754			4.23931	0.01001			4.24114	0.00752	--	--
				4.24499	-0.01751			4.2434	0.01001			4.24524	0.00749	--	--
				4.24909	-0.01751			4.2475	0.01002			4.24933	0.00746	--	--
				4.25318	-0.01753			4.25159	0.01002			4.25343	0.00742	--	--
				4.25728	-0.01755			4.25569	0.01003			4.25752	0.00738	--	--
				4.26137	-0.01757			4.25978	0.01004			4.26162	0.00734	--	--
				4.26547	-0.0176			4.26388	0.01006			4.26571	0.00731	--	--
				4.26956	-0.01763			4.26797	0.01008			4.26981	0.0073	--	--
				4.27366	-0.01766			4.27207	0.01008			4.2739	0.00729	--	--
				4.27775	-0.01771			4.27616	0.01007			4.278	0.00728	--	--
				4.28185	-0.01775			4.28026	0.01006			4.28209	0.00726	--	--
				4.28594	-0.01779			4.28435	0.01004			4.28619	0.00725	--	--
				4.29004	-0.01781			4.28845	0.01003			4.29028	0.00725	--	--
				4.29413	-0.01782			4.29254	0.01002			4.29437	0.00725	--	--
				4.29823	-0.01782			4.29664	0.01001			4.29847	0.00725	--	--
				4.30232	-0.01783			4.30073	0.01			4.30256	0.00723	--	--
				4.30642	-0.01783			4.30483	0.00999			4.30666	0.00722	--	--
				4.31051	-0.01782			4.30892	0.00998			4.31075	0.0072	--	--
				4.31461	-0.01782			4.31302	0.00997			4.31485	0.00717	--	--
				4.3187	-0.01782			4.31711	0.00996			4.31894	0.00714	--	--
				4.3228	-0.01784			4.32121	0.00995			4.32304	0.00711	--	--
				4.32689	-0.01786			4.3253	0.00994			4.32713	0.0071	--	--
				4.33099	-0.01788			4.3294	0.00993			4.33123	0.00709	--	--
				4.33508	-0.01789			4.33349	0.00992			4.33532	0.00708	--	--
				4.33918	-0.0179			4.33759	0.00991			4.33942	0.00707	--	--
				4.34327	-0.01792			4.34168	0.0099			4.34351	0.00706	--	--
				4.34737	-0.01792			4.34577	0.00989			4.34761	0.00705	--	--
				4.35146	-0.01793			4.34987	0.0099			4.3517	0.00703	--	--
				4.35556	-0.01794			4.35396	0.00991			4.3558	0.00702	--	--
				4.35965	-0.01794			4.35806	0.00992			4.35989	0.00702	--	--
				4.36375	-0.01796			4.36215	0.00993			4.36399	0.00702	--	--
				4.36784	-0.01797			4.36625	0.00994			4.36808	0.00703	--	--
				4.37194	-0.01796			4.37034	0.00994			4.37218	0.00705	--	--
				4.37603	-0.01793			4.37444	0.00993			4.37627	0.00706	--	--
				4.38013	-0.0179			4.37853	0.00992			4.38037	0.00705	--	--
				4.38422	-0.01786			4.38263	0.00991			4.38446	0.00704	--	--
				4.38832	-0.01783			4.38672	0.0099			4.38856	0.00703	--	--
				4.39241	-0.01781			4.39082	0.0099			4.39265	0.00702	--	--
				4.39651	-0.01782			4.39491	0.00989			4.39675	0.00702	--	--
				4.4006	-0.01784			4.39901	0.00988			4.40084	0.00704	--	--
				4.40469	-0.01786			4.4031	0.00988			4.40494	0.00707	--	--
				4.40879	-0.01789			4.4072	0.00988			4.40903	0.00712	--	--
				4.41288	-0.01791			4.41129	0.00987			4.41313	0.00715	--	--
				4.41698	-0.0179			4.41539	0.00987			4.41722	0.00717	--	--
				4.42107	-0.01785			4.41948	0.00985			4.42132	0.00717	--	--
				4.42517	-0.0178			4.42358	0.00984			4.42541	0.00715	--	--
				4.42926	-0.01775			4.42767	0.00982			4.42951	0.00713	--	--
				4.43336	-0.01772			4.43177	0.0098			4.4336	0.00713	--	--
				4.43745	-0.01771			4.43586	0.00979			4.4377	0.00713	--	--
				4.44155	-0.01771			4.43996	0.00979			4.44179	0.00715	--	--
				4.44564	-0.01773			4.44405	0.00979			4.44589	0.00716	--	--
				4.44974	-0.01776			4.44815	0.00979			4.44998	0.00716	--	--
				4.45383	-0.01779			4.45224	0.00979			4.45408	0.00716	--	--
				4.45793	-0.01781			4.45634	0.00979			4.45817	0.00714	--	--
				4.46202	-0.01782			4.46043	0.00978			4.46227	0.00712	--	--
				4.46612	-0.01783			4.46453	0.00977			4.46636	0.00709	--	--
				4.47021	-0.01784			4.46862	0.00976			4.47046	0.00707	--	--
				4.47431	-0.01784			4.47272	0.00974			4.47455	0.00705	--	--
				4.4784	-0.01784			4.47681	0.00973			4.47865	0.00702	--	--
				4.4825	-0.01784			4.48091	0.00972			4.48274	0.007	--	--
				4.48659	-0.01784			4.485	0.00972			4.48683	0.00698	--	--
				4.49069	-0.01785			4.4891	0.00972			4.49093	0.00697	--	--
				4.49478	-0.01785			4.49319	0.00972			4.49502	0.00696	--	--
				4.49888	-0.01783			4.49729	0.00971			4.49912	0.00696	--	--
				4.50297	-0.01782			4.50138	0.0097			4.50321	0.00696	--	--
				4.50707	-0.0178			4.50548	0.00969			4.50731	0.00695	--	--
				4.51116	-0.01779			4.50957	0.00969			4.5114	0.00694	--	--
				4.51526	-0.01778			4.51367	0.00969			4.5155	0.00694	--	--
				4.51935	-0.01779			4.51776	0.0097			4.51959	0.00693	--	--
				4.52345	-0.01779			4.52186	0.00971			4.52369	0.00692	--	--
				4.52754	-0.01779			4.52595	0.00972			4.52778	0.0069	--	--
				4.53164	-0.01779			4.53005	0.00972			4.53188	0.00689	--	--
				4.53573	-0.01779			4.53414	0.00971			4.53597	0.00688	--	--
				4.53983	-0.01781			4.53823	0.00969			4.54007	0.00688	--	--
				4.54392	-0.01782			4.54233	0.00969			4.54416	0.00687	--	--
				4.54802	-0.01781			4.54642	0.0097			4.54826	0.00686	--	--
				4.55211	-0.0178			4.55052	0.0097			4.55235	0.00684	--	--
				4.55621	-0.01779			4.55461	0.00969			4.55645	0.00682	--	--
				4.5603	-0.01778			4.55871	0.00967			4.56054	0.00681	--	--
				4.5644	-0.01777			4.5628	0.00966			4.56464	0.0068	--	--
				4.56849	-0.01776			4.5669	0.00965			4.56873	0.0068	--	--
				4.57259	-0.01775			4.57099	0.00963			4.57283	0.00679	--	--
				4.57668	-0.01775			4.57509	0.00962			4.57692	0.00678	--	--
				4.58078	-0.01775			4.57918	0.0096			4.58102	0.00676	--	--
				4.58487	-0.01774			4.58328	0.00959			4.58511	0.00675	--	--
				4.58897	-0.01771			4.58737	0.00959			4.58921	0.00673	--	--
				4.59306	-0.0177			4.59147	0.00959			4.5933	0.00672	--	--
				4.59715	-0.0177			4.59556	0.00959			4.5974	0.00673	--	--
				4.60125	-0.01771			4.59966	0.00959			4.60149	0.00676	--	--
				4.60534	-0.01771			4.60375	0.00959			4.60559	0.00679	--	--
				4.60944	-0.01771			4.60785	0.00958			4.60968	0.00682	--	--
				4.61353	-0.01771			4.61194	0.00957			4.61378	0.00685	--	--
				4.61763	-0.01771			4.61604	0.00956			4.61787	0.00685	--	--
				4.62172	-0.01772			4.62013	0.00954			4.62197	0.00686	--	--
				4.62582	-0.01771			4.62423	0.00953			4.62606	0.00686	--	--
				4.62991	-0.0177			4.62832	0.00952			4.63016	0.00686	--	--
				4.63401	-0.01769			4.63242	0.00952			4.63425	0.00686	--	--
				4.6381	-0.01768			4.63651	0.00951			4.63835	0.00685	--	--
				4.6422	-0.01768			4.64061	0.0095			4.64244	0.00683	--	--
				4.64629	-0.01768			4.6447	0.00949			4.64654	0.00681	--	--
				4.65039	-0.01767			4.6488	0.00948			4.65063	0.00679	--	--
				4.65448	-0.01766			4.65289	0.00947			4.65473	0.00678	--	--
				4.65858	-0.01766			4.65699	0.00946			4.65882	0.00677	--	--
				4.66267	-0.01765			4.66108	0.00947			4.66292	0.00678	--	--
				4.66677	-0.01763			4.66518	0.00947			4.66701	0.00678	--	--
				4.67086	-0.0176			4.66927	0.00947			4.6711	0.00678	--	--
				4.67496	-0.01757			4.67337	0.00946			4.6752	0.00678	--	--
				4.67905	-0.01755			4.67746	0.00945			4.67929	0.00678	--	--
				4.68315	-0.01754			4.68156	0.00944			4.68339	0.00676	--	--
				4.68724	-0.01754			4.68565	0.00944			4.68748	0.00676	--	--
				4.69134	-0.01754			4.68975	0.00944			4.69158	0.00678	--	--
				4.69543	-0.01752			4.69384	0.00945			4.69567	0.0068	--	--
				4.69953	-0.0175			4.69794	0.00946			4.69977	0.00681	--	--
				4.70362	-0.01748			4.70203	0.00947			4.70386	0.00682	--	--
				4.70772	-0.01747			4.70613	0.00947			4.70796	0.00682	--	--
				4.71181	-0.01745			4.71022	0.00948			4.71205	0.00682	--	--
				4.71591	-0.01745			4.71432	0.00949			4.71615	0.00681	--	--
				4.72	-0.01746			4.71841	0.00949			4.72024	0.00679	--	--
				4.7241	-0.01746			4.7225	0.00949			4.72434	0.00678	--	--
				4.72819	-0.01746			4.7266	0.0095			4.72843	0.00679	--	--
				4.73229	-0.01744			4.73069	0.00949			4.73253	0.00682	--	--
				4.73638	-0.01743			4.73479	0.00948			4.73662	0.00684	--	--
				4.74048	-0.01741			4.73888	0.00948			4.74072	0.00684	--	--
				4.74457	-0.0174			4.74298	0.00948			4.74481	0.00684	--	--
				4.74867	-0.0174			4.74707	0.00947			4.74891	0.00682	--	--
				4.75276	-0.0174			4.75117	0.00947			4.753	0.0068	--	--
				4.75686	-0.01739			4.75526	0.00947			4.7571	0.00678	--	--
				4.76095	-0.01735			4.75936	0.00946			4.76119	0.00675	--	--
				4.76505	-0.01731			4.76345	0.00945			4.76529	0.00673	--	--
				4.76914	-0.01727			4.76755	0.00944			4.76938	0.00671	--	--
				4.77324	-0.01724			4.77164	0.00943			4.77348	0.00669	--	--
				4.77733	-0.01723			4.77574	0.00942			4.77757	0.00669	--	--
				4.78143	-0.01724			4.77983	0.00942			4.78167	0.0067	--	--
				4.78552	-0.01723			4.78393	0.00942			4.78576	0.0067	--	--
				4.78961	-0.0172			4.78802	0.00941			4.78986	0.0067	--	--
				4.79371	-0.01718			4.79212	0.0094			4.79395	0.0067	--	--
				4.7978	-0.01717			4.79621	0.00939			4.79805	0.0067	--	--
				4.8019	-0.01717			4.80031	0.00939			4.80214	0.00669	--	--
				4.80599	-0.01716			4.8044	0.00938			4.80624	0.00668	--	--
				4.81009	-0.01714			4.8085	0.00937			4.81033	0.00666	--	--
				4.81418	-0.01713			4.81259	0.00936			4.81443	0.00664	--	--
				4.81828	-0.01712			4.81669	0.00934			4.81852	0.00661	--	--
				4.82237	-0.01711			4.82078	0.00933			4.82262	0.0066	--	--
				4.82647	-0.01711			4.82488	0.00933			4.82671	0.0066	--	--
				4.83056	-0.01712			4.82897	0.00932			4.83081	0.00659	--	--
				4.83466	-0.01711			4.83307	0.00932			4.8349	0.00659	--	--
				4.83875	-0.01709			4.83716	0.00933			4.839	0.00661	--	--
				4.84285	-0.01708			4.84126	0.00934			4.84309	0.00664	--	--
				4.84694	-0.01709			4.84535	0.00937			4.84719	0.00668	--	--
				4.85104	-0.01712			4.84945	0.00938			4.85128	0.00671	--	--
				4.85513	-0.01713			4.85354	0.0094			4.85538	0.00672	--	--
				4.85923	-0.01712			4.85764	0.0094			4.85947	0.00673	--	--
				4.86332	-0.0171			4.86173	0.00939			4.86356	0.00674	--	--
				4.86742	-0.01708			4.86583	0.00939			4.86766	0.00674	--	--
				4.87151	-0.01704			4.86992	0.0094			4.87175	0.00673	--	--
				4.87561	-0.01702			4.87402	0.00941			4.87585	0.00671	--	--
				4.8797	-0.017			4.87811	0.00942			4.87994	0.00669	--	--
				4.8838	-0.01699			4.88221	0.00942			4.88404	0.00669	--	--
				4.88789	-0.01697			4.8863	0.00942			4.88813	0.00669	--	--
				4.89199	-0.01693			4.8904	0.00942			4.89223	0.00669	--	--
				4.89608	-0.0169			4.89449	0.00941			4.89632	0.0067	--	--
				4.90018	-0.01688			4.89859	0.00941			4.90042	0.00668	--	--
				4.90427	-0.01688			4.90268	0.00941			4.90451	0.00668	--	--
				4.90837	-0.01689			4.90678	0.0094			4.90861	0.00668	--	--
				4.91246	-0.01689			4.91087	0.00939			4.9127	0.00668	--	--
				4.91656	-0.01689			4.91496	0.00937			4.9168	0.00667	--	--
				4.92065	-0.01688			4.91906	0.00935			4.92089	0.00667	--	--
				4.92475	-0.01687			4.92315	0.00935			4.92499	0.00665	--	--
				4.92884	-0.01688			4.92725	0.00936			4.92908	0.00662	--	--
				4.93294	-0.01688			4.93134	0.00937			4.93318	0.00661	--	--
				4.93703	-0.01687			4.93544	0.00938			4.93727	0.00673	--	--
				4.94113	-0.01686			4.93953	0.00937			4.94137	0.00689	--	--
				4.94522	-0.01685			4.94363	0.00935			4.94546	0.007	--	--
				4.94932	-0.01683			4.94772	0.00933			4.94956	0.00706	--	--
				4.95341	-0.01683			4.95182	0.00932			4.95365	0.00712	--	--
				4.95751	-0.01682			4.95591	0.00932			4.95775	0.00719	--	--
				4.9616	-0.01681			4.96001	0.00932			4.96184	0.00727	--	--
				4.9657	-0.0168			4.9641	0.00932			4.96594	0.00734	--	--
				4.96979	-0.01677			4.9682	0.00932			4.97003	0.0074	--	--
				4.97389	-0.01672			4.97229	0.00931			4.97413	0.00744	--	--
				4.97798	-0.01666			4.97639	0.00931			4.97822	0.00742	--	--
				4.98207	-0.0166			4.98048	0.0093			4.98232	0.00737	--	--
				4.98617	-0.01656			4.98458	0.0093			4.98641	0.00732	--	--
				4.99026	-0.01656			4.98867	0.0093			4.99051	0.00727	--	--
				4.99436	-0.01659			4.99277	0.0093			4.9946	0.00723	--	--
				4.99845	-0.01664			4.99686	0.0093			4.9987	0.00718	--	--
				5.00255	-0.01666			5.00096	0.0093			5.00279	0.00713	--	--
				5.00664	-0.01667			5.00505	0.00931			5.00689	0.00709	--	--
				5.01074	-0.01667			5.00915	0.00931			5.01098	0.00705	--	--
				5.01483	-0.01666			5.01324	0.00931			5.01508	0.007	--	--
				5.01893	-0.01665			5.01734	0.00932			5.01917	0.00697	--	--
				5.02302	-0.01664			5.02143	0.00932			5.02327	0.00695	--	--
				5.02712	-0.01664			5.02553	0.0093			5.02736	0.00693	--	--
				5.03121	-0.01664			5.02962	0.00929			5.03146	0.00693	--	--
				5.03531	-0.01665			5.03372	0.00928			5.03555	0.00695	--	--
				5.0394	-0.01666			5.03781	0.00927			5.03965	0.00696	--	--
				5.0435	-0.01668			5.04191	0.00926			5.04374	0.00697	--	--
				5.04759	-0.01669			5.046	0.00925			5.04783	0.00695	--	--
				5.05169	-0.0167			5.0501	0.00923			5.05193	0.00691	--	--
				5.05578	-0.0167			5.05419	0.00922			5.05602	0.00689	--	--
				5.05988	-0.0167			5.05829	0.0092			5.06012	0.00691	--	--
				5.06397	-0.01671			5.06238	0.00919			5.06421	0.00695	--	--
				5.06807	-0.01672			5.06648	0.00918			5.06831	0.00699	--	--
				5.07216	-0.01671			5.07057	0.00917			5.0724	0.00702	--	--
				5.07626	-0.01669			5.07467	0.00916			5.0765	0.00703	--	--
				5.08035	-0.01668			5.07876	0.00915			5.08059	0.00704	--	--
				5.08445	-0.01669			5.08286	0.00916			5.08469	0.00704	--	--
				5.08854	-0.01671			5.08695	0.00916			5.08878	0.00703	--	--
				5.09264	-0.01674			5.09105	0.00917			5.09288	0.00703	--	--
				5.09673	-0.01676			5.09514	0.00917			5.09697	0.00704	--	--
				5.10083	-0.01678			5.09924	0.00918			5.10107	0.00705	--	--
				5.10492	-0.0168			5.10333	0.00918			5.10516	0.00706	--	--
				5.10902	-0.01681			5.10742	0.00918			5.10926	0.00708	--	--
				5.11311	-0.01682			5.11152	0.00916			5.11335	0.00709	--	--
				5.11721	-0.01681			5.11561	0.00914			5.11745	0.00708	--	--
				5.1213	-0.0168			5.11971	0.00913			5.12154	0.00705	--	--
				5.1254	-0.01679			5.1238	0.00912			5.12564	0.00703	--	--
				5.12949	-0.01678			5.1279	0.00912			5.12973	0.007	--	--
				5.13359	-0.01679			5.13199	0.00912			5.13383	0.00696	--	--
				5.13768	-0.0168			5.13609	0.00912			5.13792	0.00693	--	--
				5.14178	-0.01681			5.14018	0.00911			5.14202	0.00691	--	--
				5.14587	-0.01681			5.14428	0.0091			5.14611	0.00689	--	--
				5.14997	-0.01681			5.14837	0.0091			5.15021	0.00687	--	--
				5.15406	-0.01683			5.15247	0.00909			5.1543	0.00684	--	--
				5.15816	-0.01685			5.15656	0.00909			5.1584	0.0068	--	--
				5.16225	-0.01687			5.16066	0.00909			5.16249	0.00676	--	--
				5.16635	-0.01688			5.16475	0.00909			5.16659	0.00673	--	--
				5.17044	-0.01687			5.16885	0.00908			5.17068	0.00669	--	--
				5.17453	-0.01687			5.17294	0.00907			5.17478	0.00665	--	--
				5.17863	-0.01688			5.17704	0.00906			5.17887	0.00663	--	--
				5.18272	-0.01688			5.18113	0.00905			5.18297	0.00664	--	--
				5.18682	-0.01687			5.18523	0.00904			5.18706	0.00665	--	--
				5.19091	-0.01687			5.18932	0.00903			5.19116	0.00667	--	--
				5.19501	-0.01687			5.19342	0.00902			5.19525	0.00668	--	--
				5.1991	-0.01686			5.19751	0.00901			5.19935	0.0067	--	--
				5.2032	-0.01684			5.20161	0.009			5.20344	0.0067	--	--
				5.20729	-0.01682			5.2057	0.009			5.20754	0.00667	--	--
				5.21139	-0.01679			5.2098	0.00899			5.21163	0.00664	--	--
				5.21548	-0.01678			5.21389	0.009			5.21573	0.00661	--	--
				5.21958	-0.01676			5.21799	0.009			5.21982	0.00658	--	--
				5.22367	-0.01674			5.22208	0.009			5.22392	0.00655	--	--
				5.22777	-0.01672			5.22618	0.00901			5.22801	0.00652	--	--
				5.23186	-0.0167			5.23027	0.00901			5.23211	0.00651	--	--
				5.23596	-0.0167			5.23437	0.00901			5.2362	0.00652	--	--
				5.24005	-0.0167			5.23846	0.009			5.24029	0.00654	--	--
				5.24415	-0.01669			5.24256	0.009			5.24439	0.00656	--	--
				5.24824	-0.01667			5.24665	0.009			5.24848	0.0066	--	--
				5.25234	-0.01665			5.25075	0.009			5.25258	0.00664	--	--
				5.25643	-0.01661			5.25484	0.00899			5.25667	0.00668	--	--
				5.26053	-0.01657			5.25894	0.00898			5.26077	0.00672	--	--
				5.26462	-0.01654			5.26303	0.00897			5.26486	0.00673	--	--
				5.26872	-0.01651			5.26713	0.00895			5.26896	0.00672	--	--
				5.27281	-0.01648			5.27122	0.00894			5.27305	0.0067	--	--
				5.27691	-0.01648			5.27532	0.00892			5.27715	0.00666	--	--
				5.281	-0.01648			5.27941	0.00891			5.28124	0.00663	--	--
				5.2851	-0.01647			5.28351	0.0089			5.28534	0.00662	--	--
				5.28919	-0.0164			5.2876	0.00889			5.28943	0.0066	--	--
				5.29329	-0.01631			5.2917	0.00889			5.29353	0.00658	--	--
				5.29738	-0.01623			5.29579	0.00889			5.29762	0.00655	--	--
				5.30148	-0.01619			5.29988	0.00889			5.30172	0.00655	--	--
				5.30557	-0.01618			5.30398	0.0089			5.30581	0.00655	--	--
				5.30967	-0.01617			5.30807	0.0089			5.30991	0.00655	--	--
				5.31376	-0.01615			5.31217	0.00889			5.314	0.00655	--	--
				5.31786	-0.01611			5.31626	0.00889			5.3181	0.00655	--	--
				5.32195	-0.01606			5.32036	0.00887			5.32219	0.00656	--	--
				5.32605	-0.01603			5.32445	0.00885			5.32629	0.00658	--	--
				5.33014	-0.01603			5.32855	0.00885			5.33038	0.00659	--	--
				5.33424	-0.01605			5.33264	0.00884			5.33448	0.00659	--	--
				5.33833	-0.01607			5.33674	0.00885			5.33857	0.00658	--	--
				5.34243	-0.01608			5.34083	0.00885			5.34267	0.00658	--	--
				5.34652	-0.01609			5.34493	0.00884			5.34676	0.00658	--	--
				5.35062	-0.01608			5.34902	0.00884			5.35086	0.0066	--	--
				5.35471	-0.01606			5.35312	0.00885			5.35495	0.00662	--	--
				5.3588	-0.01605			5.35721	0.00887			5.35905	0.00663	--	--
				5.3629	-0.01606			5.36131	0.00888			5.36314	0.00663	--	--
				5.36699	-0.01607			5.3654	0.00888			5.36724	0.00663	--	--
				5.37109	-0.01606			5.3695	0.00887			5.37133	0.00665	--	--
				5.37518	-0.01604			5.37359	0.00885			5.37543	0.00666	--	--
				5.37928	-0.01603			5.37769	0.00883			5.37952	0.00666	--	--
				5.38337	-0.016			5.38178	0.00882			5.38362	0.00666	--	--
				5.38747	-0.01599			5.38588	0.0088			5.38771	0.00664	--	--
				5.39156	-0.01598			5.38997	0.00879			5.39181	0.00661	--	--
				5.39566	-0.01601			5.39407	0.00878			5.3959	0.00659	--	--
				5.39975	-0.01604			5.39816	0.00877			5.4	0.00659	--	--
				5.40385	-0.01605			5.40226	0.00878			5.40409	0.00659	--	--
				5.40794	-0.01607			5.40635	0.0088			5.40819	0.0066	--	--
				5.41204	-0.01609			5.41045	0.00881			5.41228	0.0066	--	--
				5.41613	-0.01612			5.41454	0.00882			5.41638	0.0066	--	--
				5.42023	-0.01615			5.41864	0.00882			5.42047	0.0066	--	--
				5.42432	-0.01618			5.42273	0.00881			5.42456	0.00658	--	--
				5.42842	-0.01621			5.42683	0.0088			5.42866	0.00656	--	--
				5.43251	-0.01624			5.43092	0.00879			5.43275	0.00655	--	--
				5.43661	-0.01628			5.43502	0.00878			5.43685	0.00655	--	--
				5.4407	-0.01631			5.43911	0.00876			5.44094	0.00655	--	--
				5.4448	-0.01634			5.44321	0.00876			5.44504	0.00657	--	--
				5.44889	-0.01637			5.4473	0.00877			5.44913	0.0066	--	--
				5.45299	-0.0164			5.4514	0.00878			5.45323	0.00663	--	--
				5.45708	-0.01644			5.45549	0.00879			5.45732	0.00667	--	--
				5.46118	-0.01649			5.45959	0.00879			5.46142	0.00672	--	--
				5.46527	-0.01653			5.46368	0.00879			5.46551	0.00678	--	--
				5.46937	-0.01655			5.46778	0.00878			5.46961	0.00684	--	--
				5.47346	-0.01656			5.47187	0.00878			5.4737	0.00685	--	--
				5.47756	-0.01657			5.47597	0.00877			5.4778	0.00685	--	--
				5.48165	-0.01657			5.48006	0.00876			5.48189	0.00685	--	--
				5.48575	-0.01657			5.48415	0.00875			5.48599	0.00683	--	--
				5.48984	-0.01658			5.48825	0.00875			5.49008	0.0068	--	--
				5.49394	-0.01659			5.49234	0.00875			5.49418	0.00677	--	--
				5.49803	-0.01657			5.49644	0.00874			5.49827	0.00674	--	--
				5.50213	-0.01655			5.50053	0.00874			5.50237	0.00672	--	--
				5.50622	-0.01652			5.50463	0.00872			5.50646	0.0067	--	--
				5.51032	-0.0165			5.50872	0.00871			5.51056	0.00669	--	--
				5.51441	-0.0165			5.51282	0.00869			5.51465	0.0067	--	--
				5.51851	-0.01651			5.51691	0.00868			5.51875	0.00674	--	--
				5.5226	-0.01653			5.52101	0.00868			5.52284	0.00678	--	--
				5.5267	-0.01656			5.5251	0.00869			5.52694	0.00681	--	--
				5.53079	-0.0166			5.5292	0.0087			5.53103	0.00682	--	--
				5.53489	-0.01664			5.53329	0.00869			5.53513	0.00679	--	--
				5.53898	-0.01665			5.53739	0.00868			5.53922	0.00677	--	--
				5.54308	-0.01664			5.54148	0.00866			5.54332	0.00675	--	--
				5.54717	-0.01661			5.54558	0.00865			5.54741	0.00673	--	--
				5.55126	-0.01657			5.54967	0.00864			5.55151	0.00671	--	--
				5.55536	-0.01652			5.55377	0.00863			5.5556	0.00669	--	--
				5.55945	-0.01648			5.55786	0.00861			5.5597	0.00666	--	--
				5.56355	-0.01644			5.56196	0.0086			5.56379	0.00664	--	--
				5.56764	-0.01641			5.56605	0.0086			5.56789	0.00662	--	--
				5.57174	-0.01639			5.57015	0.0086			5.57198	0.00659	--	--
				5.57583	-0.01641			5.57424	0.0086			5.57608	0.00656	--	--
				5.57993	-0.01643			5.57834	0.0086			5.58017	0.00652	--	--
				5.58402	-0.01644			5.58243	0.00859			5.58427	0.0065	--	--
				5.58812	-0.01644			5.58653	0.00857			5.58836	0.00648	--	--
				5.59221	-0.01645			5.59062	0.00856			5.59246	0.00648	--	--
				5.59631	-0.01647			5.59472	0.00854			5.59655	0.00651	--	--
				5.6004	-0.01649			5.59881	0.00852			5.60065	0.00657	--	--
				5.6045	-0.0165			5.60291	0.00851			5.60474	0.00663	--	--
				5.60859	-0.01649			5.607	0.00849			5.60884	0.00668	--	--
				5.61269	-0.01648			5.6111	0.00848			5.61293	0.00671	--	--
				5.61678	-0.01647			5.61519	0.00847			5.61702	0.00669	--	--
				5.62088	-0.01642			5.61929	0.00847			5.62112	0.00666	--	--
				5.62497	-0.01636			5.62338	0.00847			5.62521	0.00664	--	--
				5.62907	-0.0163			5.62748	0.00848			5.62931	0.00662	--	--
				5.63316	-0.01626			5.63157	0.00849			5.6334	0.00662	--	--
				5.63726	-0.01624			5.63567	0.00849			5.6375	0.00662	--	--
				5.64135	-0.01626			5.63976	0.00849			5.64159	0.00663	--	--
				5.64545	-0.0163			5.64386	0.00849			5.64569	0.00663	--	--
				5.64954	-0.01635			5.64795	0.00848			5.64978	0.00663	--	--
				5.65364	-0.0164			5.65205	0.00847			5.65388	0.00663	--	--
				5.65773	-0.01643			5.65614	0.00846			5.65797	0.00661	--	--
				5.66183	-0.01644			5.66024	0.00846			5.66207	0.0066	--	--
				5.66592	-0.01646			5.66433	0.00845			5.66616	0.00659	--	--
				5.67002	-0.01648			5.66843	0.00845			5.67026	0.00659	--	--
				5.67411	-0.0165			5.67252	0.00844			5.67435	0.00659	--	--
				5.67821	-0.01652			5.67661	0.00844			5.67845	0.00659	--	--
				5.6823	-0.01654			5.68071	0.00844			5.68254	0.0066	--	--
				5.6864	-0.01656			5.6848	0.00844			5.68664	0.00659	--	--
				5.69049	-0.01655			5.6889	0.00844			5.69073	0.00657	--	--
				5.69459	-0.01653			5.69299	0.00844			5.69483	0.00654	--	--
				5.69868	-0.01649			5.69709	0.00844			5.69892	0.00652	--	--
				5.70278	-0.01646			5.70118	0.00844			5.70302	0.00651	--	--
				5.70687	-0.01645			5.70528	0.00845			5.70711	0.0065	--	--
				5.71097	-0.01644			5.70937	0.00847			5.71121	0.00649	--	--
				5.71506	-0.01643			5.71347	0.00848			5.7153	0.00647	--	--
				5.71916	-0.01638			5.71756	0.00849			5.7194	0.00646	--	--
				5.72325	-0.01634			5.72166	0.00849			5.72349	0.00645	--	--
				5.72735	-0.0163			5.72575	0.00848			5.72759	0.00644	--	--
				5.73144	-0.01627			5.72985	0.00848			5.73168	0.00646	--	--
				5.73554	-0.01626			5.73394	0.00847			5.73578	0.00648	--	--
				5.73963	-0.01626			5.73804	0.00845			5.73987	0.00652	--	--
				5.74372	-0.01628			5.74213	0.00844			5.74397	0.00657	--	--
				5.74782	-0.0163			5.74623	0.00844			5.74806	0.00663	--	--
				5.75191	-0.01632			5.75032	0.00844			5.75216	0.00665	--	--
				5.75601	-0.01633			5.75442	0.00844			5.75625	0.00665	--	--
				5.7601	-0.01634			5.75851	0.00845			5.76035	0.00661	--	--
				5.7642	-0.01635			5.76261	0.00845			5.76444	0.00658	--	--
				5.76829	-0.01635			5.7667	0.00847			5.76854	0.00655	--	--
				5.77239	-0.01634			5.7708	0.0085			5.77263	0.00653	--	--
				5.77648	-0.01632			5.77489	0.00853			5.77673	0.00651	--	--
				5.78058	-0.01631			5.77899	0.00856			5.78082	0.00648	--	--
				5.78467	-0.01631			5.78308	0.00858			5.78492	0.00648	--	--
				5.78877	-0.01632			5.78718	0.00858			5.78901	0.00649	--	--
				5.79286	-0.01635			5.79127	0.00859			5.79311	0.0065	--	--
				5.79696	-0.01638			5.79537	0.00859			5.7972	0.0065	--	--
				5.80105	-0.01641			5.79946	0.00859			5.80129	0.00649	--	--
				5.80515	-0.01644			5.80356	0.0086			5.80539	0.00648	--	--
				5.80924	-0.01647			5.80765	0.00861			5.80948	0.00646	--	--
				5.81334	-0.01649			5.81175	0.00861			5.81358	0.00645	--	--
				5.81743	-0.01649			5.81584	0.0086			5.81767	0.00645	--	--
				5.82153	-0.01649			5.81994	0.00858			5.82177	0.00649	--	--
				5.82562	-0.0165			5.82403	0.00855			5.82586	0.00656	--	--
				5.82972	-0.01651			5.82813	0.00853			5.82996	0.00662	--	--
				5.83381	-0.0165			5.83222	0.00851			5.83405	0.00666	--	--
				5.83791	-0.01644			5.83632	0.00851			5.83815	0.00666	--	--
				5.842	-0.01637			5.84041	0.00852			5.84224	0.00663	--	--
				5.8461	-0.01631			5.84451	0.00853			5.84634	0.00661	--	--
				5.85019	-0.01629			5.8486	0.00854			5.85043	0.00661	--	--
				5.85429	-0.01631			5.8527	0.00855			5.85453	0.00661	--	--
				5.85838	-0.01635			5.85679	0.00854			5.85862	0.00661	--	--
				5.86248	-0.01639			5.86089	0.00853			5.86272	0.00662	--	--
				5.86657	-0.01643			5.86498	0.00852			5.86681	0.00662	--	--
				5.87067	-0.01645			5.86907	0.00852			5.87091	0.00663	--	--
				5.87476	-0.01647			5.87317	0.00852			5.875	0.00661	--	--
				5.87886	-0.0165			5.87726	0.00851			5.8791	0.00657	--	--
				5.88295	-0.01653			5.88136	0.0085			5.88319	0.00652	--	--
				5.88705	-0.01657			5.88545	0.00849			5.88729	0.00652	--	--
				5.89114	-0.0166			5.88955	0.00847			5.89138	0.00655	--	--
				5.89524	-0.0166			5.89364	0.00844			5.89548	0.00656	--	--
				5.89933	-0.0166			5.89774	0.00842			5.89957	0.00655	--	--
				5.90343	-0.01662			5.90183	0.00841			5.90367	0.00654	--	--
				5.90752	-0.01665			5.90593	0.00841			5.90776	0.00652	--	--
				5.91162	-0.01668			5.91002	0.00841			5.91186	0.00651	--	--
				5.91571	-0.01672			5.91412	0.00841			5.91595	0.00651	--	--
				5.91981	-0.01673			5.91821	0.00842			5.92005	0.00652	--	--
				5.9239	-0.01674			5.92231	0.00843			5.92414	0.00656	--	--
				5.928	-0.01674			5.9264	0.00844			5.92824	0.0066	--	--
				5.93209	-0.01675			5.9305	0.00843			5.93233	0.00664	--	--
				5.93618	-0.01676			5.93459	0.00842			5.93643	0.0067	--	--
				5.94028	-0.01678			5.93869	0.00841			5.94052	0.00676	--	--
				5.94437	-0.01679			5.94278	0.0084			5.94462	0.00681	--	--
				5.94847	-0.01681			5.94688	0.00839			5.94871	0.00684	--	--
				5.95256	-0.01684			5.95097	0.00837			5.95281	0.00683	--	--
				5.95666	-0.01686			5.95507	0.00837			5.9569	0.00682	--	--
				5.96075	-0.0169			5.95916	0.00837			5.961	0.0068	--	--
				5.96485	-0.01693			5.96326	0.00837			5.96509	0.00678	--	--
				5.96894	-0.01697			5.96735	0.00836			5.96919	0.00675	--	--
				5.97304	-0.017			5.97145	0.00835			5.97328	0.00672	--	--
				5.97713	-0.01703			5.97554	0.00834			5.97738	0.0067	--	--
				5.98123	-0.01705			5.97964	0.00833			5.98147	0.00669	--	--
				5.98532	-0.01706			5.98373	0.00832			5.98557	0.00667	--	--
				5.98942	-0.01705			5.98783	0.00831			5.98966	0.00666	--	--
				5.99351	-0.01704			5.99192	0.00829			5.99375	0.00662	--	--
				5.99761	-0.01703			5.99602	0.00828			5.99785	0.00657	--	--
				6.0017	-0.01703			6.00011	0.00827			6.00194	0.00655	--	--
				6.0058	-0.01704			6.00421	0.00826			6.00604	0.00653	--	--
				6.00989	-0.01705			6.0083	0.00824			6.01013	0.00655	--	--
				6.01399	-0.01708			6.0124	0.00823			6.01423	0.00658	--	--
				6.01808	-0.01707			6.01649	0.00822			6.01832	0.00661	--	--
				6.02218	-0.01701			6.02059	0.00821			6.02242	0.00661	--	--
				6.02627	-0.01696			6.02468	0.00821			6.02651	0.00659	--	--
				6.03037	-0.01692			6.02878	0.00821			6.03061	0.00657	--	--
				6.03446	-0.01691			6.03287	0.00821			6.0347	0.00657	--	--
				6.03856	-0.01691			6.03697	0.00821			6.0388	0.00656	--	--
				6.04265	-0.01687			6.04106	0.00822			6.04289	0.00656	--	--
				6.04675	-0.0168			6.04516	0.00823			6.04699	0.00655	--	--
				6.05084	-0.01672			6.04925	0.00824			6.05108	0.00653	--	--
				6.05494	-0.01666			6.05335	0.00824			6.05518	0.00653	--	--
				6.05903	-0.01663			6.05744	0.00825			6.05927	0.00653	--	--
				6.06313	-0.01666			6.06153	0.00828			6.06337	0.00653	--	--
				6.06722	-0.01671			6.06563	0.00833			6.06746	0.00654	--	--
				6.07132	-0.01674			6.06972	0.00837			6.07156	0.00652	--	--
				6.07541	-0.01677			6.07382	0.00839			6.07565	0.0065	--	--
				6.07951	-0.01681			6.07791	0.00839			6.07975	0.00649	--	--
				6.0836	-0.01686			6.08201	0.00837			6.08384	0.00649	--	--
				6.0877	-0.01691			6.0861	0.00836			6.08794	0.0065	--	--
				6.09179	-0.01696			6.0902	0.00835			6.09203	0.00666	--	--
				6.09589	-0.01701			6.09429	0.00836			6.09613	0.00687	--	--
				6.09998	-0.01705			6.09839	0.00838			6.10022	0.00704	--	--
				6.10408	-0.0171			6.10248	0.00841			6.10432	0.00716	--	--
				6.10817	-0.01713			6.10658	0.00843			6.10841	0.00719	--	--
				6.11227	-0.01714			6.11067	0.00843			6.11251	0.00716	--	--
				6.11636	-0.01716			6.11477	0.00843			6.1166	0.00712	--	--
				6.12046	-0.01718			6.11886	0.00842			6.1207	0.00706	--	--
				6.12455	-0.01721			6.12296	0.0084			6.12479	0.007	--	--
				6.12864	-0.01724			6.12705	0.00839			6.12889	0.00696	--	--
				6.13274	-0.01725			6.13115	0.00838			6.13298	0.00693	--	--
				6.13683	-0.01724			6.13524	0.00838			6.13708	0.00689	--	--
				6.14093	-0.01726			6.13934	0.00837			6.14117	0.00685	--	--
				6.14502	-0.01729			6.14343	0.00836			6.14527	0.0068	--	--
				6.14912	-0.01729			6.14753	0.00833			6.14936	0.00676	--	--
				6.15321	-0.01729			6.15162	0.00831			6.15346	0.00673	--	--
				6.15731	-0.0173			6.15572	0.00828			6.15755	0.00671	--	--
				6.1614	-0.01731			6.15981	0.00825			6.16165	0.00669	--	--
				6.1655	-0.01732			6.16391	0.00823			6.16574	0.00672	--	--
				6.16959	-0.01737			6.168	0.00821			6.16984	0.00677	--	--
				6.17369	-0.01741			6.1721	0.00819			6.17393	0.00681	--	--
				6.17778	-0.01742			6.17619	0.00818			6.17802	0.00681	--	--
				6.18188	-0.01742			6.18029	0.00817			6.18212	0.0068	--	--
				6.18597	-0.01742			6.18438	0.00815			6.18621	0.00679	--	--
				6.19007	-0.01743			6.18848	0.00814			6.19031	0.0068	--	--
				6.19416	-0.01745			6.19257	0.00812			6.1944	0.00681	--	--
				6.19826	-0.01749			6.19667	0.00811			6.1985	0.00682	--	--
				6.20235	-0.01751			6.20076	0.0081			6.20259	0.00683	--	--
				6.20645	-0.01752			6.20486	0.00809			6.20669	0.00681	--	--
				6.21054	-0.01754			6.20895	0.00808			6.21078	0.00676	--	--
				6.21464	-0.01757			6.21305	0.00808			6.21488	0.00673	--	--
				6.21873	-0.01761			6.21714	0.00806			6.21897	0.00673	--	--
				6.22283	-0.01762			6.22124	0.00803			6.22307	0.00674	--	--
				6.22692	-0.01761			6.22533	0.008			6.22716	0.00674	--	--
				6.23102	-0.01759			6.22943	0.00797			6.23126	0.0067	--	--
				6.23511	-0.01757			6.23352	0.00796			6.23535	0.00666	--	--
				6.23921	-0.01757			6.23762	0.00794			6.23945	0.00662	--	--
				6.2433	-0.01759			6.24171	0.00792			6.24354	0.00659	--	--
				6.2474	-0.01757			6.24581	0.00792			6.24764	0.00659	--	--
				6.25149	-0.01752			6.2499	0.00792			6.25173	0.00663	--	--
				6.25559	-0.01749			6.25399	0.00793			6.25583	0.00669	--	--
				6.25968	-0.01747			6.25809	0.00794			6.25992	0.00675	--	--
				6.26378	-0.01747			6.26218	0.00794			6.26402	0.0068	--	--
				6.26787	-0.01748			6.26628	0.00795			6.26811	0.00683	--	--
				6.27197	-0.01748			6.27037	0.00794			6.27221	0.00684	--	--
				6.27606	-0.01746			6.27447	0.00793			6.2763	0.00687	--	--
				6.28016	-0.01742			6.27856	0.00793			6.2804	0.00693	--	--
				6.28425	-0.01739			6.28266	0.00792			6.28449	0.007	--	--
				6.28835	-0.01739			6.28675	0.00791			6.28859	0.00706	--	--
				6.29244	-0.01742			6.29085	0.00791			6.29268	0.00711	--	--
				6.29654	-0.01742			6.29494	0.00791			6.29678	0.00718	--	--
				6.30063	-0.01738			6.29904	0.0079			6.30087	0.00726	--	--
				6.30473	-0.01727			6.30313	0.0079			6.30497	0.00732	--	--
				6.30882	-0.01713			6.30723	0.00788			6.30906	0.00736	--	--
				6.31291	-0.01701			6.31132	0.00786			6.31316	0.00738	--	--
				6.31701	-0.017			6.31542	0.00787			6.31725	0.00738	--	--
				6.3211	-0.017			6.31951	0.00789			6.32135	0.00735	--	--
				6.3252	-0.01694			6.32361	0.00791			6.32544	0.00733	--	--
				6.32929	-0.01688			6.3277	0.00793			6.32954	0.00731	--	--
				6.33339	-0.01684			6.3318	0.00797			6.33363	0.00729	--	--
				6.33748	-0.01682			6.33589	0.008			6.33773	0.00727	--	--
				6.34158	-0.01685			6.33999	0.00803			6.34182	0.00725	--	--
				6.34567	-0.01693			6.34408	0.00805			6.34592	0.00724	--	--
				6.34977	-0.01702			6.34818	0.00805			6.35001	0.00723	--	--
				6.35386	-0.01708			6.35227	0.00804			6.35411	0.00732	--	--
				6.35796	-0.01712			6.35637	0.00803			6.3582	0.00749	--	--
				6.36205	-0.01715			6.36046	0.00802			6.3623	0.00767	--	--
				6.36615	-0.01716			6.36456	0.00801			6.36639	0.00781	--	--
				6.37024	-0.01713			6.36865	0.00802			6.37048	0.00788	--	--
				6.37434	-0.01709			6.37275	0.00803			6.37458	0.00792	--	--
				6.37843	-0.01705			6.37684	0.00803			6.37867	0.008	--	--
				6.38253	-0.01708			6.38094	0.00801			6.38277	0.00811	--	--
				6.38662	-0.01713			6.38503	0.00798			6.38686	0.0082	--	--
				6.39072	-0.01717			6.38913	0.00797			6.39096	0.00828	--	--
				6.39481	-0.0172			6.39322	0.00796			6.39505	0.00832	--	--
				6.39891	-0.01721			6.39732	0.00796			6.39915	0.00834	--	--
				6.403	-0.01722			6.40141	0.00797			6.40324	0.00835	--	--
				6.4071	-0.01723			6.40551	0.00799			6.40734	0.00834	--	--
				6.41119	-0.01724			6.4096	0.00801			6.41143	0.00833	--	--
				6.41529	-0.01722			6.4137	0.00803			6.41553	0.00831	--	--
				6.41938	-0.01721			6.41779	0.00805			6.41962	0.00826	--	--
				6.42348	-0.01722			6.42189	0.00807			6.42372	0.00817	--	--
				6.42757	-0.01723			6.42598	0.00807			6.42781	0.00813	--	--
				6.43167	-0.01729			6.43008	0.00805			6.43191	0.0082	--	--
				6.43576	-0.01736			6.43417	0.00804			6.436	0.00833	--	--
				6.43986	-0.01741			6.43826	0.00803			6.4401	0.00844	--	--
				6.44395	-0.01741			6.44236	0.00804			6.44419	0.00851	--	--
				6.44805	-0.01738			6.44645	0.00805			6.44829	0.0085	--	--
				6.45214	-0.01732			6.45055	0.00805			6.45238	0.00841	--	--
				6.45624	-0.01729			6.45464	0.00805			6.45648	0.00837	--	--
				6.46033	-0.0173			6.45874	0.00804			6.46057	0.00837	--	--
				6.46443	-0.01736			6.46283	0.00804			6.46467	0.00834	--	--
				6.46852	-0.01741			6.46693	0.00803			6.46876	0.00827	--	--
				6.47262	-0.01744			6.47102	0.00804			6.47286	0.00819	--	--
				6.47671	-0.01748			6.47512	0.00804			6.47695	0.0081	--	--
				6.48081	-0.01752			6.47921	0.00803			6.48105	0.00801	--	--
				6.4849	-0.01754			6.48331	0.00801			6.48514	0.00794	--	--
				6.489	-0.01753			6.4874	0.00798			6.48924	0.00792	--	--
				6.49309	-0.0175			6.4915	0.00796			6.49333	0.00795	--	--
				6.49719	-0.01747			6.49559	0.00796			6.49743	0.00801	--	--
				6.50128	-0.01747			6.49969	0.00797			6.50152	0.00807	--	--
				6.50537	-0.01751			6.50378	0.00798			6.50562	0.00811	--	--
				6.50947	-0.01758			6.50788	0.00799			6.50971	0.00812	--	--
				6.51356	-0.01763			6.51197	0.00799			6.51381	0.00805	--	--
				6.51766	-0.01767			6.51607	0.00799			6.5179	0.00797	--	--
				6.52175	-0.0177			6.52016	0.00798			6.522	0.00805	--	--
				6.52585	-0.01773			6.52426	0.00797			6.52609	0.0082	--	--
				6.52994	-0.01777			6.52835	0.00796			6.53019	0.00839	--	--
				6.53404	-0.01782			6.53245	0.00795			6.53428	0.00864	--	--
				6.53813	-0.01787			6.53654	0.00795			6.53838	0.0089	--	--
				6.54223	-0.01791			6.54064	0.00794			6.54247	0.00904	--	--
				6.54632	-0.01796			6.54473	0.00792			6.54657	0.00901	--	--
				6.55042	-0.01801			6.54883	0.00791			6.55066	0.00893	--	--
				6.55451	-0.01806			6.55292	0.00788			6.55475	0.00887	--	--
				6.55861	-0.0181			6.55702	0.00787			6.55885	0.00886	--	--
				6.5627	-0.01815			6.56111	0.00785			6.56294	0.00884	--	--
				6.5668	-0.01819			6.56521	0.00784			6.56704	0.00882	--	--
				6.57089	-0.01819			6.5693	0.00783			6.57113	0.00879	--	--
				6.57499	-0.01815			6.5734	0.00781			6.57523	0.00877	--	--
				6.57908	-0.01807			6.57749	0.0078			6.57932	0.00886	--	--
				6.58318	-0.01801			6.58159	0.00783			6.58342	0.00915	--	--
				6.58727	-0.01796			6.58568	0.00789			6.58751	0.00949	--	--
				6.59137	-0.01796			6.58978	0.00794			6.59161	0.00977	--	--
				6.59546	-0.01799			6.59387	0.00799			6.5957	0.00999	--	--
				6.59956	-0.01802			6.59797	0.00803			6.5998	0.01016	--	--
				6.60365	-0.01804			6.60206	0.00803			6.60389	0.01026	--	--
				6.60775	-0.01806			6.60616	0.008			6.60799	0.0103	--	--
				6.61184	-0.01807			6.61025	0.00798			6.61208	0.01024	--	--
				6.61594	-0.01799			6.61435	0.00797			6.61618	0.01021	--	--
				6.62003	-0.01783			6.61844	0.00795			6.62027	0.01031	--	--
				6.62413	-0.0177			6.62254	0.00794			6.62437	0.01044	--	--
				6.62822	-0.01759			6.62663	0.00792			6.62846	0.01055	--	--
				6.63232	-0.01754			6.63072	0.00793			6.63256	0.01061	--	--
				6.63641	-0.01754			6.63482	0.00796			6.63665	0.01076	--	--
				6.64051	-0.01755			6.63891	0.008			6.64075	0.01104	--	--
				6.6446	-0.01753			6.64301	0.00808			6.64484	0.01138	--	--
				6.6487	-0.01749			6.6471	0.00819			6.64894	0.01172	--	--
				6.65279	-0.01738			6.6512	0.00828			6.65303	0.01204	--	--
				6.65689	-0.01723			6.65529	0.00834			6.65713	0.01232	--	--
				6.66098	-0.01709			6.65939	0.00831			6.66122	0.01252	--	--
				6.66508	-0.01698			6.66348	0.00829			6.66532	0.01248	--	--
				6.66917	-0.01692			6.66758	0.0083			6.66941	0.01235	--	--
				6.67327	-0.01689			6.67167	0.0083			6.67351	0.01235	--	--
				6.67736	-0.01687			6.67577	0.00828			6.6776	0.0124	--	--
				6.68146	-0.01687			6.67986	0.00826			6.6817	0.01245	--	--
				6.68555	-0.01687			6.68396	0.00825			6.68579	0.01248	--	--
				6.68965	-0.01686			6.68805	0.00823			6.68989	0.01242	--	--
				6.69374	-0.01686			6.69215	0.00822			6.69398	0.01235	--	--
				6.69783	-0.01686			6.69624	0.00822			6.69808	0.01239	--	--
				6.70193	-0.01686			6.70034	0.00821			6.70217	0.01255	--	--
				6.70602	-0.01687			6.70443	0.00819			6.70627	0.01274	--	--
				6.71012	-0.01684			6.70853	0.00817			6.71036	0.01288	--	--
				6.71421	-0.01678			6.71262	0.00819			6.71446	0.01292	--	--
				6.71831	-0.01673			6.71672	0.00825			6.71855	0.01294	--	--
				6.7224	-0.01666			6.72081	0.00832			6.72265	0.01304	--	--
				6.7265	-0.01657			6.72491	0.00838			6.72674	0.0132	--	--
				6.73059	-0.01647			6.729	0.00845			6.73084	0.0134	--	--
				6.73469	-0.0163			6.7331	0.00854			6.73493	0.01363	--	--
				6.73878	-0.01606			6.73719	0.00865			6.73903	0.01385	--	--
				6.74288	-0.0158			6.74129	0.0088			6.74312	0.01409	--	--
				6.74697	-0.01558			6.74538	0.00909			6.74721	0.01435	--	--
				6.75107	-0.01542			6.74948	0.00943			6.75131	0.01459	--	--
				6.75516	-0.01538			6.75357	0.00967			6.7554	0.01481	--	--
				6.75926	-0.01547			6.75767	0.00973			6.7595	0.015	--	--
				6.76335	-0.01556			6.76176	0.00965			6.76359	0.01528	--	--
				6.76745	-0.01547			6.76586	0.00954			6.76769	0.01574	--	--
				6.77154	-0.01512			6.76995	0.00951			6.77178	0.0163	--	--
				6.77564	-0.01469			6.77405	0.00958			6.77588	0.01692	--	--
				6.77973	-0.01423			6.77814	0.00969			6.77997	0.01762	--	--
				6.78383	-0.01376			6.78224	0.00979			6.78407	0.01829	--	--
				6.78792	-0.01327			6.78633	0.00989			6.78816	0.0189	--	--
				6.79202	-0.01277			6.79043	0.01004			6.79226	0.01935	--	--
				6.79611	-0.0123			6.79452	0.01033			6.79635	0.0199	--	--
				6.80021	-0.01185			6.79862	0.01067			6.80045	0.02058	--	--
				6.8043	-0.01143			6.80271	0.01101			6.80454	0.02134	--	--
				6.8084	-0.01102			6.80681	0.01136			6.80864	0.02226	--	--
				6.81249	-0.01038			6.8109	0.01174			6.81273	0.0236	--	--
				6.81659	-0.0094			6.815	0.01212			6.81683	0.02496	--	--
				6.82068	-0.00836			6.81909	0.01249			6.82092	0.02611	--	--
				6.82478	-0.00747			6.82318	0.01282			6.82502	0.02698	--	--
				6.82887	-0.00679			6.82728	0.01303			6.82911	0.02781	--	--
				6.83297	-0.00639			6.83137	0.0131			6.83321	0.02872	--	--
				6.83706	-0.00602			6.83547	0.01323			6.8373	0.02968	--	--
				6.84116	-0.00546			6.83956	0.01348			6.8414	0.03065	--	--
				6.84525	-0.00488			6.84366	0.01378			6.84549	0.03171	--	--
				6.84935	-0.00431			6.84775	0.01406			6.84959	0.03279	--	--
				6.85344	-0.00377			6.85185	0.01436			6.85368	0.03384	--	--
				6.85754	-0.00312			6.85594	0.01479			6.85778	0.03505	--	--
				6.86163	-0.00215			6.86004	0.01543			6.86187	0.03644	--	--
				6.86573	-0.000774588			6.86413	0.01615			6.86597	0.03791	--	--
				6.86982	0.000865511			6.86823	0.01684			6.87006	0.03957	--	--
				6.87392	0.00246			6.87232	0.0175			6.87416	0.04135	--	--
				6.87801	0.00388			6.87642	0.01809			6.87825	0.04317	--	--
				6.88211	0.0051			6.88051	0.01855			6.88235	0.0449	--	--
				6.8862	0.00644			6.88461	0.0191			6.88644	0.04649	--	--
				6.89029	0.00796			6.8887	0.01986			6.89054	0.04784	--	--
				6.89439	0.00932			6.8928	0.02064			6.89463	0.04924	--	--
				6.89848	0.01038			6.89689	0.0215			6.89873	0.05074	--	--
				6.90258	0.01125			6.90099	0.02237			6.90282	0.05248	--	--
				6.90667	0.01211			6.90508	0.02316			6.90692	0.05423	--	--
				6.91077	0.01328			6.90918	0.02387			6.91101	0.05585	--	--
				6.91486	0.01505			6.91327	0.0246			6.91511	0.05727	--	--
				6.91896	0.01703			6.91737	0.0254			6.9192	0.0589	--	--
				6.92305	0.01884			6.92146	0.02621			6.9233	0.06099	--	--
				6.92715	0.02043			6.92556	0.02735			6.92739	0.06328	--	--
				6.93124	0.0221			6.92965	0.02868			6.93148	0.06551	--	--
				6.93534	0.0239			6.93375	0.0298			6.93558	0.0676	--	--
				6.93943	0.0256			6.93784	0.03067			6.93967	0.06955	--	--
				6.94353	0.02714			6.94194	0.03116			6.94377	0.07124	--	--
				6.94762	0.02788			6.94603	0.03139			6.94786	0.07285	--	--
				6.95172	0.02823			6.95013	0.0318			6.95196	0.07436	--	--
				6.95581	0.02969			6.95422	0.0325			6.95605	0.07571	--	--
				6.95991	0.03179			6.95832	0.0331			6.96015	0.07719	--	--
				6.964	0.03362			6.96241	0.03348			6.96424	0.079	--	--
				6.9681	0.03502			6.96651	0.03344			6.96834	0.08101	--	--
				6.97219	0.03617			6.9706	0.03335			6.97243	0.08298	--	--
				6.97629	0.0375			6.9747	0.03356			6.97653	0.08481	--	--
				6.98038	0.03903			6.97879	0.03385			6.98062	0.08648	--	--
				6.98448	0.04065			6.98289	0.03409			6.98472	0.08783	--	--
				6.98857	0.04219			6.98698	0.03433			6.98881	0.0891	--	--
				6.99267	0.04354			6.99108	0.03482			6.99291	0.09035	--	--
				6.99676	0.04456			6.99517	0.03561			6.997	0.09153	--	--
				7.00086	0.04532			6.99927	0.03644			7.0011	0.09286	--	--
				7.00495	0.04596			7.00336	0.03717			7.00519	0.09421	--	--
				7.00905	0.04647			7.00746	0.03779			7.00929	0.09547	--	--
				7.01314	0.04704			7.01155	0.03834			7.01338	0.0971	--	--
				7.01724	0.04785			7.01564	0.03901			7.01748	0.09908	--	--
				7.02133	0.04884			7.01974	0.03977			7.02157	0.10109	--	--
				7.02543	0.04978			7.02383	0.04051			7.02567	0.10309	--	--
				7.02952	0.0505			7.02793	0.04119			7.02976	0.10496	--	--
				7.03362	0.05089			7.03202	0.04178			7.03386	0.10662	--	--
				7.03771	0.05099			7.03612	0.04223			7.03795	0.10826	--	--
				7.04181	0.05094			7.04021	0.04259			7.04205	0.10984	--	--
				7.0459	0.05086			7.04431	0.04298			7.04614	0.11131	--	--
				7.05	0.05092			7.0484	0.04332			7.05024	0.11303	--	--
				7.05409	0.05099			7.0525	0.04358			7.05433	0.11471	--	--
				7.05819	0.05093			7.05659	0.04372			7.05843	0.11614	--	--
				7.06228	0.05079			7.06069	0.04376			7.06252	0.11722	--	--
				7.06638	0.05059			7.06478	0.04374			7.06662	0.11813	--	--
				7.07047	0.05026			7.06888	0.04394			7.07071	0.11903	--	--
				7.07457	0.05016			7.07297	0.04435			7.07481	0.11993	--	--
				7.07866	0.05059			7.07707	0.04472			7.0789	0.1209	--	--
				7.08275	0.0515			7.08116	0.04499			7.083	0.1219	--	--
				7.08685	0.05295			7.08526	0.04524			7.08709	0.12275	--	--
				7.09094	0.05446			7.08935	0.04546			7.09119	0.1234	--	--
				7.09504	0.05559			7.09345	0.04563			7.09528	0.12415	--	--
				7.09913	0.0562			7.09754	0.04579			7.09938	0.12501	--	--
				7.10323	0.05635			7.10164	0.04592			7.10347	0.12576	--	--
				7.10732	0.05642			7.10573	0.04596			7.10757	0.12636	--	--
				7.11142	0.05646			7.10983	0.04583			7.11166	0.12703	--	--
				7.11551	0.05634			7.11392	0.04558			7.11576	0.12789	--	--
				7.11961	0.05616			7.11802	0.04525			7.11985	0.12893	--	--
				7.1237	0.05602			7.12211	0.04497			7.12394	0.13007	--	--
				7.1278	0.05592			7.12621	0.04481			7.12804	0.13121	--	--
				7.13189	0.05622			7.1303	0.04473			7.13213	0.13223	--	--
				7.13599	0.05692			7.1344	0.04465			7.13623	0.13311	--	--
				7.14008	0.05769			7.13849	0.04451			7.14032	0.13386	--	--
				7.14418	0.05845			7.14259	0.04427			7.14442	0.13448	--	--
				7.14827	0.0596			7.14668	0.0441			7.14851	0.13519	--	--
				7.15237	0.06128			7.15078	0.04406			7.15261	0.13606	--	--
				7.15646	0.06301			7.15487	0.04403			7.1567	0.13701	--	--
				7.16056	0.06454			7.15897	0.04402			7.1608	0.13793	--	--
				7.16465	0.06579			7.16306	0.04407			7.16489	0.13879	--	--
				7.16875	0.06638			7.16716	0.04422			7.16899	0.13958	--	--
				7.17284	0.06631			7.17125	0.04425			7.17308	0.14029	--	--
				7.17694	0.06661			7.17535	0.04404			7.17718	0.14072	--	--
				7.18103	0.06726			7.17944	0.04369			7.18127	0.14078	--	--
				7.18513	0.06759			7.18354	0.04346			7.18537	0.14065	--	--
				7.18922	0.06749			7.18763	0.04341			7.18946	0.14045	--	--
				7.19332	0.06742			7.19173	0.04343			7.19356	0.14048	--	--
				7.19741	0.06764			7.19582	0.04341			7.19765	0.14083	--	--
				7.20151	0.06785			7.19992	0.0433			7.20175	0.14127	--	--
				7.2056	0.06803			7.20401	0.04314			7.20584	0.14163	--	--
				7.2097	0.06813			7.2081	0.04299			7.20994	0.14188	--	--
				7.21379	0.068			7.2122	0.04283			7.21403	0.14184	--	--
				7.21789	0.06801			7.21629	0.04261			7.21813	0.14183	--	--
				7.22198	0.06825			7.22039	0.0425			7.22222	0.14195	--	--
				7.22608	0.06831			7.22448	0.04251			7.22632	0.14184	--	--
				7.23017	0.06812			7.22858	0.04251			7.23041	0.14137	--	--
				7.23427	0.06762			7.23267	0.04244			7.23451	0.14071	--	--
				7.23836	0.06677			7.23677	0.04239			7.2386	0.14032	--	--
				7.24246	0.06558			7.24086	0.04244			7.2427	0.14023	--	--
				7.24655	0.06396			7.24496	0.04248			7.24679	0.14026	--	--
				7.25065	0.06249			7.24905	0.04242			7.25089	0.1403	--	--
				7.25474	0.06167			7.25315	0.04221			7.25498	0.14033	--	--
				7.25884	0.06123			7.25724	0.04197			7.25908	0.1405	--	--
				7.26293	0.06085			7.26134	0.04194			7.26317	0.14069	--	--
				7.26702	0.06041			7.26543	0.04208			7.26727	0.14082	--	--
				7.27112	0.05974			7.26953	0.04226			7.27136	0.14085	--	--
				7.27521	0.0589			7.27362	0.04249			7.27546	0.14064	--	--
				7.27931	0.0581			7.27772	0.04275			7.27955	0.14042	--	--
				7.2834	0.05727			7.28181	0.04294			7.28365	0.14017	--	--
				7.2875	0.05649			7.28591	0.04301			7.28774	0.13986	--	--
				7.29159	0.05586			7.29	0.0429			7.29184	0.13931	--	--
				7.29569	0.05539			7.2941	0.04265			7.29593	0.13886	--	--
				7.29978	0.05502			7.29819	0.04236			7.30003	0.13858	--	--
				7.30388	0.05455			7.30229	0.04206			7.30412	0.13833	--	--
				7.30797	0.05387			7.30638	0.04189			7.30821	0.13808	--	--
				7.31207	0.05322			7.31048	0.04189			7.31231	0.13785	--	--
				7.31616	0.0527			7.31457	0.04193			7.3164	0.1376	--	--
				7.32026	0.05228			7.31867	0.04197			7.3205	0.13731	--	--
				7.32435	0.05212			7.32276	0.04197			7.32459	0.13684	--	--
				7.32845	0.05216			7.32686	0.04183			7.32869	0.13636	--	--
				7.33254	0.05218			7.33095	0.04155			7.33278	0.13592	--	--
				7.33664	0.05212			7.33505	0.04128			7.33688	0.13552	--	--
				7.34073	0.05169			7.33914	0.04106			7.34097	0.1351	--	--
				7.34483	0.05078			7.34324	0.04084			7.34507	0.13464	--	--
				7.34892	0.04963			7.34733	0.04061			7.34916	0.13403	--	--
				7.35302	0.04835			7.35143	0.04032			7.35326	0.13338	--	--
				7.35711	0.04719			7.35552	0.03997			7.35735	0.13274	--	--
				7.36121	0.04645			7.35962	0.03962			7.36145	0.1321	--	--
				7.3653	0.04606			7.36371	0.03931			7.36554	0.13137	--	--
				7.3694	0.04588			7.36781	0.03899			7.36964	0.13064	--	--
				7.37349	0.04574			7.3719	0.03862			7.37373	0.13003	--	--
				7.37759	0.04559			7.376	0.03823			7.37783	0.12948	--	--
				7.38168	0.04483			7.38009	0.03784			7.38192	0.12895	--	--
				7.38578	0.04367			7.38419	0.03745			7.38602	0.12825	--	--
				7.38987	0.04271			7.38828	0.03709			7.39011	0.12751	--	--
				7.39397	0.04184			7.39237	0.0367			7.39421	0.12667	--	--
				7.39806	0.04102			7.39647	0.03634			7.3983	0.12591	--	--
				7.40216	0.04021			7.40056	0.03604			7.4024	0.12537	--	--
				7.40625	0.03943			7.40466	0.03577			7.40649	0.12494	--	--
				7.41035	0.03871			7.40875	0.03553			7.41059	0.12444	--	--
				7.41444	0.03803			7.41285	0.0353			7.41468	0.12381	--	--
				7.41854	0.03747			7.41694	0.03501			7.41878	0.12298	--	--
				7.42263	0.03703			7.42104	0.03474			7.42287	0.12222	--	--
				7.42673	0.03663			7.42513	0.03454			7.42697	0.12158	--	--
				7.43082	0.03606			7.42923	0.03433			7.43106	0.12101	--	--
				7.43492	0.03512			7.43332	0.03408			7.43516	0.12048	--	--
				7.43901	0.0341			7.43742	0.03377			7.43925	0.11997	--	--
				7.44311	0.03323			7.44151	0.03343			7.44335	0.11945	--	--
				7.4472	0.03251			7.44561	0.03311			7.44744	0.11891	--	--
				7.4513	0.0319			7.4497	0.03278			7.45154	0.11836	--	--
				7.45539	0.03144			7.4538	0.0324			7.45563	0.11772	--	--
				7.45948	0.03103			7.45789	0.03205			7.45973	0.11704	--	--
				7.46358	0.03054			7.46199	0.03176			7.46382	0.11632	--	--
				7.46767	0.02989			7.46608	0.03151			7.46792	0.11556	--	--
				7.47177	0.02905			7.47018	0.03128			7.47201	0.11509	--	--
				7.47586	0.0284			7.47427	0.03106			7.47611	0.11478	--	--
				7.47996	0.02807			7.47837	0.03083			7.4802	0.11447	--	--
				7.48405	0.02788			7.48246	0.03066			7.4843	0.11415	--	--
				7.48815	0.02763			7.48656	0.03055			7.48839	0.11368	--	--
				7.49224	0.02718			7.49065	0.03048			7.49249	0.11307	--	--
				7.49634	0.02662			7.49475	0.0304			7.49658	0.11244	--	--
				7.50043	0.02601			7.49884	0.0303			7.50067	0.11183	--	--
				7.50453	0.02521			7.50294	0.0301			7.50477	0.11121	--	--
				7.50862	0.02436			7.50703	0.02981			7.50886	0.1105	--	--
				7.51272	0.02363			7.51113	0.02951			7.51296	0.10975	--	--
				7.51681	0.02298			7.51522	0.02911			7.51705	0.109	--	--
				7.52091	0.02244			7.51932	0.02865			7.52115	0.10823	--	--
				7.525	0.02201			7.52341	0.02823			7.52524	0.10777	--	--
				7.5291	0.02164			7.52751	0.02785			7.52934	0.10742	--	--
				7.53319	0.02127			7.5316	0.0275			7.53343	0.10704	--	--
				7.53729	0.02083			7.5357	0.02719			7.53753	0.10659	--	--
				7.54138	0.02026			7.53979	0.02693			7.54162	0.10595	--	--
				7.54548	0.01951			7.54389	0.02668			7.54572	0.1052	--	--
				7.54957	0.01873			7.54798	0.02643			7.54981	0.10447	--	--
				7.55367	0.01816			7.55208	0.02616			7.55391	0.10377	--	--
				7.55776	0.01786			7.55617	0.02588			7.558	0.10301	--	--
				7.56186	0.01771			7.56027	0.02561			7.5621	0.10224	--	--
				7.56595	0.01766			7.56436	0.02532			7.56619	0.10151	--	--
				7.57005	0.01765			7.56846	0.02502			7.57029	0.1006	--	--
				7.57414	0.01755			7.57255	0.02475			7.57438	0.09967	--	--
				7.57824	0.01731			7.57665	0.02449			7.57848	0.09888	--	--
				7.58233	0.01691			7.58074	0.02422			7.58257	0.09821	--	--
				7.58643	0.0163			7.58483	0.02394			7.58667	0.09765	--	--
				7.59052	0.01557			7.58893	0.0237			7.59076	0.09715	--	--
				7.59462	0.01491			7.59302	0.02352			7.59486	0.09661	--	--
				7.59871	0.01431			7.59712	0.02336			7.59895	0.09597	--	--
				7.60281	0.01373			7.60121	0.0232			7.60305	0.09529	--	--
				7.6069	0.01318			7.60531	0.02302			7.60714	0.0946	--	--
				7.611	0.01277			7.6094	0.02282			7.61124	0.09395	--	--
				7.61509	0.01238			7.6135	0.02263			7.61533	0.09334	--	--
				7.61919	0.01191			7.61759	0.02242			7.61943	0.09272	--	--
				7.62328	0.01131			7.62169	0.02218			7.62352	0.09209	--	--
				7.62738	0.01071			7.62578	0.02195			7.62762	0.09146	--	--
				7.63147	0.01027			7.62988	0.02177			7.63171	0.09083	--	--
				7.63557	0.00988			7.63397	0.0216			7.63581	0.09021	--	--
				7.63966	0.00948			7.63807	0.02144			7.6399	0.08943	--	--
				7.64376	0.00899			7.64216	0.02128			7.644	0.08859	--	--
				7.64785	0.0084			7.64626	0.02115			7.64809	0.08782	--	--
				7.65194	0.0079			7.65035	0.02105			7.65219	0.08712	--	--
				7.65604	0.00757			7.65445	0.02098			7.65628	0.08646	--	--
				7.66013	0.00725			7.65854	0.02091			7.66038	0.08584	--	--
				7.66423	0.00692			7.66264	0.02083			7.66447	0.08524	--	--
				7.66832	0.00656			7.66673	0.02075			7.66857	0.08462	--	--
				7.67242	0.00617			7.67083	0.02069			7.67266	0.08408	--	--
				7.67651	0.00577			7.67492	0.02062			7.67676	0.08362	--	--
				7.68061	0.00535			7.67902	0.02055			7.68085	0.08317	--	--
				7.6847	0.00495			7.68311	0.02044			7.68494	0.08274	--	--
				7.6888	0.00457			7.68721	0.02031			7.68904	0.08224	--	--
				7.69289	0.00421			7.6913	0.02018			7.69313	0.08173	--	--
				7.69699	0.00385			7.6954	0.02007			7.69723	0.08122	--	--
				7.70108	0.00351			7.69949	0.01995			7.70132	0.08069	--	--
				7.70518	0.00315			7.70359	0.01984			7.70542	0.08017	--	--
				7.70927	0.00273			7.70768	0.01974			7.70951	0.07967	--	--
				7.71337	0.00231			7.71178	0.01963			7.71361	0.07916	--	--
				7.71746	0.00205			7.71587	0.01951			7.7177	0.07856	--	--
				7.72156	0.00192			7.71997	0.01939			7.7218	0.07805	--	--
				7.72565	0.0018			7.72406	0.01928			7.72589	0.07766	--	--
				7.72975	0.00163			7.72816	0.01917			7.72999	0.07733	--	--
				7.73384	0.00142			7.73225	0.01903			7.73408	0.07699	--	--
				7.73794	0.00121			7.73635	0.01889			7.73818	0.07662	--	--
				7.74203	0.000964122			7.74044	0.01881			7.74227	0.07617	--	--
				7.74613	0.000721997			7.74454	0.01874			7.74637	0.07575	--	--
				7.75022	0.00053286			7.74863	0.01867			7.75046	0.0754	--	--
				7.75432	0.000376973			7.75273	0.01858			7.75456	0.07505	--	--
				7.75841	0.000233931			7.75682	0.0185			7.75865	0.07467	--	--
				7.76251	0.00013306			7.76092	0.01843			7.76275	0.07422	--	--
				7.7666	6.53359e-05			7.76501	0.01836			7.76684	0.07373	--	--
				7.7707	-5.15536e-07			7.76911	0.01827			7.77094	0.07322	--	--
				7.77479	-0.000188284			7.7732	0.01819			7.77503	0.07271	--	--
				7.77889	-0.000468137			7.77729	0.01813			7.77913	0.07228	--	--
				7.78298	-0.000718069			7.78139	0.01806			7.78322	0.07196	--	--
				7.78708	-0.000921711			7.78548	0.01798			7.78732	0.07169	--	--
				7.79117	-0.00107			7.78958	0.0179			7.79141	0.07146	--	--
				7.79527	-0.00117			7.79367	0.01782			7.79551	0.07122	--	--
				7.79936	-0.00128			7.79777	0.01773			7.7996	0.07098	--	--
				7.80346	-0.00143			7.80186	0.01763			7.8037	0.0707	--	--
				7.80755	-0.00163			7.80596	0.01752			7.80779	0.07032	--	--
				7.81165	-0.00189			7.81005	0.0174			7.81189	0.06984	--	--
				7.81574	-0.00217			7.81415	0.01727			7.81598	0.06942	--	--
				7.81984	-0.00244			7.81824	0.01717			7.82008	0.06911	--	--
				7.82393	-0.00266			7.82234	0.01708			7.82417	0.06882	--	--
				7.82803	-0.00287			7.82643	0.017			7.82827	0.0685	--	--
				7.83212	-0.0031			7.83053	0.01692			7.83236	0.06812	--	--
				7.83622	-0.00338			7.83462	0.01682			7.83646	0.06781	--	--
				7.84031	-0.00369			7.83872	0.0167			7.84055	0.06753	--	--
				7.8444	-0.00398			7.84281	0.01658			7.84465	0.06724	--	--
				7.8485	-0.00427			7.84691	0.01646			7.84874	0.0669	--	--
				7.85259	-0.00453			7.851	0.01636			7.85284	0.06655	--	--
				7.85669	-0.00471			7.8551	0.01628			7.85693	0.06626	--	--
				7.86078	-0.00484			7.85919	0.0162			7.86103	0.06599	--	--
				7.86488	-0.00497			7.86329	0.01613			7.86512	0.06573	--	--
				7.86897	-0.00515			7.86738	0.01605			7.86922	0.06542	--	--
				7.87307	-0.00545			7.87148	0.01599			7.87331	0.06509	--	--
				7.87716	-0.00584			7.87557	0.01594			7.8774	0.06477	--	--
				7.88126	-0.00616			7.87967	0.01589			7.8815	0.06447	--	--
				7.88535	-0.0064			7.88376	0.01586			7.88559	0.06421	--	--
				7.88945	-0.00652			7.88786	0.01584			7.88969	0.064	--	--
				7.89354	-0.00652			7.89195	0.01585			7.89378	0.06391	--	--
				7.89764	-0.00647			7.89605	0.01588			7.89788	0.06387	--	--
				7.90173	-0.00639			7.90014	0.01591			7.90197	0.06383	--	--
				7.90583	-0.00634			7.90424	0.01591			7.90607	0.06378	--	--
				7.90992	-0.00637			7.90833	0.01587			7.91016	0.06365	--	--
				7.91402	-0.0065			7.91243	0.01577			7.91426	0.06346	--	--
				7.91811	-0.00671			7.91652	0.01567			7.91835	0.06326	--	--
				7.92221	-0.00692			7.92062	0.01561			7.92245	0.06306	--	--
				7.9263	-0.00716			7.92471	0.0156			7.92654	0.06287	--	--
				7.9304	-0.00737			7.92881	0.01558			7.93064	0.06268	--	--
				7.93449	-0.00752			7.9329	0.01555			7.93473	0.06253	--	--
				7.93859	-0.00769			7.937	0.01551			7.93883	0.06241	--	--
				7.94268	-0.00788			7.94109	0.01544			7.94292	0.06231	--	--
				7.94678	-0.00807			7.94519	0.01536			7.94702	0.06223	--	--
				7.95087	-0.00815			7.94928	0.0153			7.95111	0.06215	--	--
				7.95497	-0.00813			7.95338	0.01524			7.95521	0.0621	--	--
				7.95906	-0.0081			7.95747	0.01519			7.9593	0.06206	--	--
				7.96316	-0.0081			7.96157	0.01515			7.9634	0.062	--	--
				7.96725	-0.00819			7.96566	0.01511			7.96749	0.06187	--	--
				7.97135	-0.00834			7.96975	0.01507			7.97159	0.0617	--	--
				7.97544	-0.00852			7.97385	0.01498			7.97568	0.06156	--	--
				7.97954	-0.00869			7.97794	0.01487			7.97978	0.06151	--	--
				7.98363	-0.00883			7.98204	0.01476			7.98387	0.06161	--	--
				7.98773	-0.00895			7.98613	0.01465			7.98797	0.06173	--	--
				7.99182	-0.00908			7.99023	0.01457			7.99206	0.0618	--	--
				7.99592	-0.00912			7.99432	0.01451			7.99616	0.0618	--	--
				8.00001	-0.00907			7.99842	0.01447			8.00025	0.06172	--	--
				8.00411	-0.00903			8.00251	0.01441			8.00435	0.06159	--	--
				8.0082	-0.00903			8.00661	0.01434			8.00844	0.0614	--	--
				8.0123	-0.0091			8.0107	0.01426			8.01254	0.06127	--	--
				8.01639	-0.00919			8.0148	0.01421			8.01663	0.0612	--	--
				8.02049	-0.00927			8.01889	0.01417			8.02073	0.06118	--	--
				8.02458	-0.00936			8.02299	0.01414			8.02482	0.06118	--	--
				8.02868	-0.00946			8.02708	0.01411			8.02892	0.06118	--	--
				8.03277	-0.00961			8.03118	0.01407			8.03301	0.06117	--	--
				8.03686	-0.0098			8.03527	0.01404			8.03711	0.06114	--	--
				8.04096	-0.00996			8.03937	0.01399			8.0412	0.06106	--	--
				8.04505	-0.0101			8.04346	0.01394			8.0453	0.06092	--	--
				8.04915	-0.01024			8.04756	0.01388			8.04939	0.06074	--	--
				8.05324	-0.01034			8.05165	0.0138			8.05349	0.06053	--	--
				8.05734	-0.01038			8.05575	0.01371			8.05758	0.06035	--	--
				8.06143	-0.01043			8.05984	0.01367			8.06167	0.06021	--	--
				8.06553	-0.01049			8.06394	0.01368			8.06577	0.06008	--	--
				8.06962	-0.01058			8.06803	0.01372			8.06986	0.05997	--	--
				8.07372	-0.01068			8.07213	0.01374			8.07396	0.05989	--	--
				8.07781	-0.01076			8.07622	0.01372			8.07805	0.05983	--	--
				8.08191	-0.01079			8.08032	0.01368			8.08215	0.05976	--	--
				8.086	-0.01079			8.08441	0.01361			8.08624	0.05969	--	--
				8.0901	-0.01079			8.08851	0.01352			8.09034	0.05959	--	--
				8.09419	-0.0108			8.0926	0.01342			8.09443	0.05953	--	--
				8.09829	-0.01091			8.0967	0.01334			8.09853	0.0595	--	--
				8.10238	-0.01108			8.10079	0.01326			8.10262	0.05949	--	--
				8.10648	-0.01123			8.10489	0.01318			8.10672	0.05945	--	--
				8.11057	-0.01138			8.10898	0.01311			8.11081	0.05939	--	--
				8.11467	-0.01152			8.11308	0.01305			8.11491	0.05932	--	--
				8.11876	-0.01164			8.11717	0.01299			8.119	0.05918	--	--
				8.12286	-0.01174			8.12127	0.01294			8.1231	0.059	--	--
				8.12695	-0.01183			8.12536	0.01285			8.12719	0.05891	--	--
				8.13105	-0.01193			8.12946	0.01275			8.13129	0.05888	--	--
				8.13514	-0.01201			8.13355	0.01265			8.13538	0.05882	--	--
				8.13924	-0.01195			8.13765	0.01255			8.13948	0.05871	--	--
				8.14333	-0.01182			8.14174	0.01244			8.14357	0.05854	--	--
[truncated: 4,145 more rows]

## Sheet: Figure S3c
Figure S3c
				0h				24h				48h
				volume (mL)	Normalized LS detector signal	volume (mL)	Molar mass (Da)	volume (mL)	Normalized LS detector signal	volume (mL)	Molar mass (Da)	volume (mL)	Normalized LS detector signal	volume (mL)	Molar mass (Da)
	Mpro C145S Monomer + MAT-POS-e194df51-1			-0.02871	-0.00192	15.0241	37171.5	-0.02984	0.00857	15.0517	35734.3
				-0.02461	-0.00208	15.0282	37265.3	-0.02575	0.00916	15.0557	35769.5	-0.03415	0.01787	14.9695	37006.1
				-0.02052	-0.00223	15.0323	37280.2	-0.02165	0.00969	15.0598	35800.4	-0.03006	0.01777	14.9736	37023
				-0.01642	-0.00233	15.0364	37297.8	-0.01756	0.01017	15.0639	35826.3	-0.02596	0.01767	14.9777	37046.3
				-0.01233	-0.00239	15.0405	37317.6	-0.01346	0.01063	15.068	35848.3	-0.02187	0.01757	14.9818	37072.6
				-0.00823	-0.00244	15.0446	37338.9	-0.00937	0.01106	15.0721	35867.2	-0.01777	0.01742	14.9859	37089.9
				-0.00414	-0.00251	15.0487	37359.9	-0.00527	0.01147	15.0762	35884.9	-0.01368	0.01728	14.99	37104.2
				-4.28773e-05	-0.0026	15.0528	37380.4	-0.00118	0.01188	15.0803	35901.7	-0.00958	0.01714	14.9941	37106.4
				0.00405	-0.00271	15.0569	37403.9	0.00292	0.01228	15.0844	35923.4	-0.00549	0.01701	14.9982	37102
				0.00815	-0.00282	15.061	37433.5	0.00701	0.01264	15.0885	35948.8	-0.00139	0.01687	15.0023	37103.1
				0.01224	-0.00293	15.0651	37467.1	0.01111	0.01295	15.0926	35968.3	0.0027	0.01672	15.0064	37112.3
				0.01634	-0.00303	15.0692	37497.2	0.0152	0.0132	15.0967	35979.2	0.0068	0.01658	15.0105	37130.6
				0.02043	-0.00308	15.0733	37520.6	0.0193	0.01341	15.1008	35984.5	0.01089	0.01648	15.0146	37158.4
				0.02453	-0.0031	15.0773	37552.4	0.02339	0.01361	15.1049	35987.9	0.01499	0.0165	15.0187	37190.7
				0.02862	-0.00312	15.0815	37587.7	0.02749	0.0138	15.109	35994.6	0.01908	0.01655	15.0228	37216.9
				0.03272	-0.00314	15.0855	37619.2	0.03158	0.01398	15.1131	36003	0.02318	0.01662	15.0269	37235.9
				0.03681	-0.00315	15.0896	37649.9	0.03568	0.01415	15.1172	36003.1	0.02727	0.01669	15.031	37249.2
				0.04091	-0.00316	15.0937	37671.7	0.03977	0.01432	15.1213	35996.3	0.03137	0.01682	15.0351	37262.1
				0.045	-0.00316	15.0978	37683.2	0.04387	0.01447	15.1254	36002.3	0.03546	0.01715	15.0391	37279.8
				0.0491	-0.00316	15.1019	37692.9	0.04796	0.01464	15.1295	36004.9	0.03956	0.0177	15.0432	37305.2
				0.05319	-0.00315	15.106	37714.2	0.05206	0.01481	15.1335	36002	0.04365	0.01911	15.0473	37333.1
				0.05729	-0.00315	15.1101	37727.4	0.05615	0.01497	15.1376	35995.4	0.04775	0.02123	15.0514	37354.9
				0.06138	-0.00315	15.1142	37719.3	0.06025	0.01516	15.1417	35978.6	0.05184	0.02346	15.0555	37369.4
				0.06548	-0.00315	15.1183	37711.4	0.06434	0.01555	15.1458	35961.8	0.05594	0.02481	15.0596	37381.4
				0.06957	-0.00315	15.1224	37714.1	0.06844	0.01608	15.1499	35946.3	0.06003	0.02497	15.0637	37394.8
				0.07367	-0.00315	15.1265	37722.6	0.07253	0.01654	15.154	35928.2	0.06413	0.02475	15.0678	37410.1
				0.07776	-0.00313	15.1306	37726	0.07663	0.01679	15.1581	35909.6	0.06822	0.02458	15.0719	37425.3
				0.08185	-0.00309	15.1347	37714.7	0.08072	0.01685	15.1622	35890.6	0.07232	0.02451	15.076	37447.6
				0.08595	-0.00304	15.1388	37696.7	0.08482	0.01687	15.1663	35864.6	0.07641	0.0244	15.0801	37471.5
				0.09004	-0.00298	15.1429	37675.8	0.08891	0.01685	15.1704	35829.4	0.08051	0.02418	15.0842	37496.2
				0.09414	-0.00294	15.147	37666	0.09301	0.01681	15.1745	35797.5	0.0846	0.02396	15.0883	37517.7
				0.09823	-0.00292	15.1511	37659.2	0.0971	0.01678	15.1786	35783.8	0.0887	0.02386	15.0924	37536.1
				0.10233	-0.00292	15.1552	37642.3	0.1012	0.01677	15.1827	35779.2	0.09279	0.02382	15.0965	37554.2
				0.10642	-0.00297	15.1593	37628.2	0.10529	0.01676	15.1868	35764.3	0.09689	0.02377	15.1006	37561.2
				0.11052	-0.00302	15.1633	37625.6	0.10939	0.01675	15.1909	35745	0.10098	0.02369	15.1047	37555.4
				0.11461	-0.00306	15.1674	37618.9	0.11348	0.01675	15.195	35718.6	0.10508	0.0236	15.1088	37553.8
				0.11871	-0.0031	15.1715	37603.9	0.11758	0.01675	15.1991	35678.1	0.10917	0.02339	15.1128	37563.7
				0.1228	-0.00313	15.1756	37590	0.12167	0.01674	15.2032	35509.1	0.11327	0.02303	15.1169	37565.1
				0.1269	-0.00316	15.1797	37574.6	0.12577	0.01674			0.11736	0.02259	15.121	37564.5
				0.13099	-0.00318	15.1838	37563	0.12986	0.01672			0.12146	0.02215	15.1251	37560.5
				0.13509	-0.0032	15.1879	37553.6	0.13396	0.01669			0.12555	0.02175	15.1292	37553.1
				0.13918	-0.00322	15.192	37540.4	0.13805	0.01665			0.12965	0.02142	15.1333	37543.7
				0.14328	-0.00324	15.1961	37519.1	0.14215	0.01661			0.13374	0.02119	15.1374	37546.6
				0.14737	-0.00327	15.2002	37491.7	0.14624	0.01657			0.13784	0.021	15.1415	37565.7
				0.15147	-0.00329	15.2043	37465.2	0.15033	0.01656			0.14193	0.02082	15.1456	37577.1
				0.15556	-0.00332	15.2084	37441.2	0.15443	0.01655			0.14603	0.02062	15.1497	37586.4
				0.15966	-0.00336	15.2125	37421.7	0.15852	0.01655			0.15012	0.0204	15.1538	37590.7
				0.16375	-0.0034	15.2166	37399.4	0.16262	0.01654			0.15421	0.02016	15.1579	37576.1
				0.16785	-0.00344	15.2207	37376.2	0.16671	0.01653	--	--	0.15831	0.01995	15.162	37550.2
				0.17194	-0.00346	15.2248	37368.8	0.17081	0.01653	--	--	0.1624	0.01985	15.1661	37528.4
				0.17604	-0.00345	15.2289	37371.3	0.1749	0.01656	--	--	0.1665	0.01979	15.1702	37511.7
				0.18013	-0.00343	15.233	37375.8	0.179	0.01663	--	--	0.17059	0.01975	15.1743	37495.6
				0.18423	-0.0034	15.237	37370.9	0.18309	0.01669	--	--	0.17469	0.01967	15.1784	37478.7
				0.18832	-0.00339	15.2411	37360.1	0.18719	0.01673	--	--	0.17878	0.01956	15.1825	37459.4
				0.19242	-0.00341	15.2452	37349.3	0.19128	0.01674	--	--	0.18288	0.01938	15.1866	37451.3
				0.19651	-0.00345	15.2493	37337.1	0.19538	0.01674	--	--	0.18697	0.01919	15.1907	37457.8
				0.20061	-0.00349	15.2534	37323.7	0.19947	0.01676	--	--	0.19107	0.01905	15.1948	37454.9
				0.2047	-0.00353	15.2575	37291.7	0.20357	0.0168	--	--	0.19516	0.01894	15.1989	37454.5
				0.2088	-0.00356	15.2616	37261	0.20766	0.01683	--	--	0.19926	0.01884	15.2029	37457.6
				0.21289	-0.00356	15.2657	37255.6	0.21176	0.01683	--	--	0.20335	0.01875	15.207	37447.5
				0.21699	-0.00356	15.2698	37246.2	0.21585	0.0168	--	--	0.20745	0.01863	15.2111	37434.4
				0.22108	-0.00356	15.2739	37225.6	0.21995	0.01674	--	--	0.21154	0.01847	15.2152	37421
				0.22518	-0.00356	15.278	37205.1	0.22404	0.01668	--	--	0.21564	0.01826	15.2193	37406.3
				0.22927	-0.00357	15.2821	37192.2	0.22814	0.01663	--	--	0.21973	0.01807	15.2234	37399.2
				0.23337	-0.00359	15.2862	37182.5	0.23223	0.01658	--	--	0.22383	0.01792	15.2275	37390.3
				0.23746	-0.0036	15.2903	37162.6	0.23633	0.01654	--	--	0.22792	0.01778	15.2316	37380.7
				0.24156	-0.00363	15.2944	37123.8	0.24042	0.0165	--	--	0.23202	0.01763	15.2357	37381.5
				0.24565	-0.00366	15.2985	37091.8	0.24452	0.01648	--	--	0.23611	0.01746	15.2398	37391.6
				0.24975	-0.0037	15.3026	37082.8	0.24861	0.01645	--	--	0.24021	0.01731	15.2439	37375.6
				0.25384	-0.00373	15.3067	37048.5	0.25271	0.01641	--	--	0.2443	0.01723	15.248	37339.8
				0.25794	-0.00377	15.3108	36992.3	0.2568	0.01638	--	--	0.2484	0.01717	15.2521	37306.2
				0.26203	-0.0038	15.3149	36955	0.2609	0.01635	--	--	0.25249	0.01712	15.2562	37280.5
				0.26613	-0.00385	15.3189	36920.7	0.26499	0.01633	--	--	0.25659	0.01703	15.2603	37257.1
				0.27022	-0.0039	15.3231	36881.7	0.26909	0.01633	--	--	0.26068	0.01689	15.2644	37239.3
				0.27431	-0.00395	15.3271	36845.7	0.27318	0.01633	--	--	0.26478	0.01673	15.2685	37220.9
				0.27841	-0.00398	15.3312	36798	0.27728	0.01634	--	--	0.26887	0.01658	15.2726	37211.6
				0.2825	-0.00401	15.3353	36754.9	0.28137	0.01634	--	--	0.27297	0.01645	15.2767	37197.5
				0.2866	-0.00404			0.28547	0.01631	--	--	0.27706	0.01634	15.2807	37168.9
				0.29069	-0.00406			0.28956	0.01628	--	--	0.28116	0.01626	15.2848	37133.7
				0.29479	-0.00407			0.29366	0.01627	--	--	0.28525	0.01619	15.2889	37108.1
				0.29888	-0.00406			0.29775	0.01626	--	--	0.28935	0.01613	15.293	37099.8
				0.30298	-0.00403			0.30185	0.01625	--	--	0.29344	0.01605	15.2971	37088.6
				0.30707	-0.00401			0.30594	0.01624	--	--	0.29754	0.01598	15.3012	36983.2
				0.31117	-0.00399			0.31004	0.01623	--	--	0.30163	0.0159
				0.31526	-0.00398			0.31413	0.01622	--	--	0.30573	0.01581
				0.31936	-0.00398			0.31823	0.01622	--	--	0.30982	0.01572
				0.32345	-0.00399			0.32232	0.01621	--	--	0.31392	0.01564
				0.32755	-0.00399			0.32642	0.01621	--	--	0.31801	0.01556
				0.33164	-0.004			0.33051	0.01623	--	--	0.32211	0.01548
				0.33574	-0.00402			0.3346	0.01624	--	--	0.3262	0.01541
				0.33983	-0.00404			0.3387	0.01624	--	--	0.3303	0.01534
				0.34393	-0.00407			0.34279	0.01623	--	--	0.33439	0.01528
				0.34802	-0.00408			0.34689	0.01621	--	--	0.33848	0.01522
				0.35212	-0.00409			0.35098	0.01622	--	--	0.34258	0.01516
				0.35621	-0.0041			0.35508	0.01625	--	--	0.34667	0.0151
				0.36031	-0.0041			0.35917	0.01627			0.35077	0.01504
				0.3644	-0.00409			0.36327	0.01627			0.35486	0.01498
				0.3685	-0.00408			0.36736	0.01625			0.35896	0.01494
				0.37259	-0.00408			0.37146	0.01622			0.36305	0.01491
				0.37669	-0.00406			0.37555	0.0162			0.36715	0.01487
				0.38078	-0.00403			0.37965	0.01617			0.37124	0.01483
				0.38488	-0.00399			0.38374	0.01615			0.37534	0.01477
				0.38897	-0.00398			0.38784	0.01612			0.37943	0.01474
				0.39307	-0.00396			0.39193	0.01608			0.38353	0.01473
				0.39716	-0.00395			0.39603	0.01606			0.38762	0.01472
				0.40126	-0.00394			0.40012	0.01604			0.39172	0.0147
				0.40535	-0.00393			0.40422	0.01603			0.39581	0.01467
				0.40945	-0.00394			0.40831	0.01602			0.39991	0.01465
				0.41354	-0.00395			0.41241	0.01604			0.404	0.01462
				0.41764	-0.00395			0.4165	0.01607			0.4081	0.0146
				0.42173	-0.00396			0.4206	0.01611			0.41219	0.0146
				0.42583	-0.00396			0.42469	0.01614			0.41629	0.0146
				0.42992	-0.00397			0.42879	0.01615			0.42038	0.01461
				0.43402	-0.00396			0.43288	0.01615			0.42448	0.01461
				0.43811	-0.00396			0.43698	0.01616			0.42857	0.01462
				0.44221	-0.00396			0.44107	0.01616			0.43267	0.01464
				0.4463	-0.00397			0.44517	0.01615			0.43676	0.01467
				0.4504	-0.00398			0.44926	0.01614			0.44086	0.01467
				0.45449	-0.00399			0.45336	0.01614			0.44495	0.01464
				0.45859	-0.00399			0.45745	0.01614			0.44905	0.01459
				0.46268	-0.00398			0.46155	0.01613			0.45314	0.01454
				0.46677	-0.00397			0.46564	0.01613			0.45724	0.0145
				0.47087	-0.00395			0.46974	0.01612			0.46133	0.01446
				0.47496	-0.00394			0.47383	0.01611			0.46543	0.01441
				0.47906	-0.00394			0.47793	0.01609			0.46952	0.01436
				0.48315	-0.00394			0.48202	0.01608			0.47362	0.01431
				0.48725	-0.00394			0.48612	0.01609			0.47771	0.01426
				0.49134	-0.00394			0.49021	0.0161			0.48181	0.01422
				0.49544	-0.00395			0.49431	0.0161			0.4859	0.01417
				0.49953	-0.00397			0.4984	0.0161			0.49	0.01414
				0.50363	-0.00398			0.5025	0.0161			0.49409	0.01413
				0.50772	-0.00398			0.50659	0.01608			0.49819	0.01414
				0.51182	-0.00399			0.51069	0.01605			0.50228	0.01414
				0.51591	-0.00398			0.51478	0.01603			0.50638	0.01415
				0.52001	-0.00398			0.51888	0.01602			0.51047	0.01414
				0.5241	-0.00396			0.52297	0.01601			0.51457	0.01414
				0.5282	-0.00395			0.52706	0.016			0.51866	0.0141
				0.53229	-0.00393			0.53116	0.016			0.52276	0.0141
				0.53639	-0.00391			0.53525	0.016			0.52685	0.01414
				0.54048	-0.00385			0.53935	0.01603			0.53094	0.01417
				0.54458	-0.00377			0.54344	0.01606			0.53504	0.01419
				0.54867	-0.00369			0.54754	0.01608			0.53913	0.01421
				0.55277	-0.00367			0.55163	0.01607			0.54323	0.01423
				0.55686	-0.00369			0.55573	0.01606			0.54732	0.01423
				0.56096	-0.0037			0.55982	0.01606			0.55142	0.01421
				0.56505	-0.00372			0.56392	0.01605			0.55551	0.01417
				0.56915	-0.00375			0.56801	0.01609			0.55961	0.01411
				0.57324	-0.00378			0.57211	0.01616			0.5637	0.01406
				0.57734	-0.00381			0.5762	0.01622			0.5678	0.01401
				0.58143	-0.00384			0.5803	0.01628			0.57189	0.01397
				0.58553	-0.00384			0.58439	0.0163			0.57599	0.01392
				0.58962	-0.00384			0.58849	0.01628			0.58008	0.01389
				0.59372	-0.00384			0.59258	0.01623			0.58418	0.01387
				0.59781	-0.00384			0.59668	0.01616			0.58827	0.01384
				0.60191	-0.00383			0.60077	0.01613			0.59237	0.01381
				0.606	-0.00382			0.60487	0.01611			0.59646	0.01381
				0.6101	-0.00381			0.60896	0.01609			0.60056	0.01383
				0.61419	-0.00382			0.61306	0.01608			0.60465	0.01386
				0.61829	-0.00383			0.61715	0.01605			0.60875	0.01388
				0.62238	-0.00383			0.62125	0.01603			0.61284	0.01388
				0.62648	-0.00384			0.62534	0.01602			0.61694	0.01391
				0.63057	-0.00385			0.62944	0.016			0.62103	0.01394
				0.63467	-0.00386			0.63353	0.01596			0.62513	0.01397
				0.63876	-0.00386			0.63763	0.01592			0.62922	0.01404
				0.64286	-0.00387			0.64172	0.01589			0.63332	0.01412
				0.64695	-0.00389			0.64582	0.01588			0.63741	0.01418
				0.65105	-0.0039			0.64991	0.01586			0.64151	0.01419
				0.65514	-0.00391			0.65401	0.01584			0.6456	0.01424
				0.65923	-0.00391			0.6581	0.01581			0.6497	0.01438
				0.66333	-0.00391			0.6622	0.01579			0.65379	0.01457
				0.66742	-0.00392			0.66629	0.01578			0.65789	0.01466
				0.67152	-0.00395			0.67039	0.01578			0.66198	0.01462
				0.67561	-0.00397			0.67448	0.01577			0.66608	0.01452
				0.67971	-0.00397			0.67858	0.01577			0.67017	0.01443
				0.6838	-0.00398			0.68267	0.01577			0.67427	0.01434
				0.6879	-0.00399			0.68677	0.01579			0.67836	0.01425
				0.69199	-0.004			0.69086	0.01581			0.68246	0.0142
				0.69609	-0.004			0.69496	0.01582			0.68655	0.01426
				0.70018	-0.00399			0.69905	0.01582			0.69065	0.01433
				0.70428	-0.00399			0.70315	0.01582			0.69474	0.01437
				0.70837	-0.004			0.70724	0.01579			0.69884	0.01432
				0.71247	-0.00401			0.71134	0.01579			0.70293	0.01426
				0.71656	-0.00402			0.71543	0.01579			0.70703	0.0142
				0.72066	-0.00404			0.71952	0.0158			0.71112	0.01416
				0.72475	-0.00404			0.72362	0.0158			0.71521	0.01412
				0.72885	-0.00404			0.72771	0.01579			0.71931	0.01408
				0.73294	-0.00403			0.73181	0.01577			0.7234	0.01403
				0.73704	-0.00403			0.7359	0.01576			0.7275	0.01397
				0.74113	-0.00403			0.74	0.01576			0.73159	0.01392
				0.74523	-0.004			0.74409	0.01576			0.73569	0.0139
				0.74932	-0.00396			0.74819	0.01576			0.73978	0.01389
				0.75342	-0.00393			0.75228	0.01575			0.74388	0.01387
				0.75751	-0.00391			0.75638	0.01574			0.74797	0.01381
				0.76161	-0.00391			0.76047	0.01573			0.75207	0.01376
				0.7657	-0.00392			0.76457	0.01573			0.75616	0.01373
				0.7698	-0.00393			0.76866	0.01574			0.76026	0.01371
				0.77389	-0.00395			0.77276	0.01575			0.76435	0.01368
				0.77799	-0.00396			0.77685	0.01573			0.76845	0.01366
				0.78208	-0.00397			0.78095	0.01571			0.77254	0.01363
				0.78618	-0.00397			0.78504	0.0157			0.77664	0.01359
				0.79027	-0.00398			0.78914	0.01571			0.78073	0.01355
				0.79437	-0.00399			0.79323	0.01573			0.78483	0.0135
				0.79846	-0.00401			0.79733	0.01574			0.78892	0.01345
				0.80256	-0.00402			0.80142	0.01575			0.79302	0.0134
				0.80665	-0.00403			0.80552	0.01576			0.79711	0.01335
				0.81075	-0.00404			0.80961	0.01576			0.80121	0.01333
				0.81484	-0.00404			0.81371	0.01576			0.8053	0.01332
				0.81894	-0.00404			0.8178	0.01576			0.8094	0.01331
				0.82303	-0.00402			0.8219	0.01576			0.81349	0.0133
				0.82713	-0.00397			0.82599	0.01578			0.81759	0.01329
				0.83122	-0.00391			0.83009	0.0158			0.82168	0.01327
				0.83532	-0.00386			0.83418	0.01582			0.82578	0.01323
				0.83941	-0.00381			0.83828	0.01584			0.82987	0.01321
				0.84351	-0.0038			0.84237	0.01585			0.83397	0.0132
				0.8476	-0.0038			0.84647	0.01586			0.83806	0.01319
				0.85169	-0.0038			0.85056	0.01587			0.84216	0.01317
				0.85579	-0.00378			0.85466	0.01589			0.84625	0.01315
				0.85988	-0.00377			0.85875	0.0159			0.85035	0.01314
				0.86398	-0.00376			0.86285	0.0159			0.85444	0.01313
				0.86807	-0.00375			0.86694	0.01589			0.85854	0.01313
				0.87217	-0.00375			0.87104	0.01588			0.86263	0.01313
				0.87626	-0.00377			0.87513	0.01587			0.86673	0.01312
				0.88036	-0.00379			0.87923	0.01587			0.87082	0.0131
				0.88445	-0.00381			0.88332	0.01587			0.87492	0.01309
				0.88855	-0.00382			0.88742	0.01586			0.87901	0.01306
				0.89264	-0.00383			0.89151	0.01591			0.88311	0.01304
				0.89674	-0.00384			0.89561	0.01599			0.8872	0.01301
				0.90083	-0.00385			0.8997	0.01605			0.8913	0.01298
				0.90493	-0.00385			0.9038	0.01609			0.89539	0.01296
				0.90902	-0.00386			0.90789	0.0161			0.89949	0.013
				0.91312	-0.00386			0.91198	0.0161			0.90358	0.01308
				0.91721	-0.00386			0.91608	0.0161			0.90767	0.01317
				0.92131	-0.00384			0.92017	0.0161			0.91177	0.01326
				0.9254	-0.0038			0.92427	0.0161			0.91586	0.01337
				0.9295	-0.00376			0.92836	0.0161			0.91996	0.01347
				0.93359	-0.00376			0.93246	0.01609			0.92405	0.01355
				0.93769	-0.00376			0.93655	0.01608			0.92815	0.01357
				0.94178	-0.00376			0.94065	0.01607			0.93224	0.01358
				0.94588	-0.00376			0.94474	0.01606			0.93634	0.01357
				0.94997	-0.00376			0.94884	0.01606			0.94043	0.01356
				0.95407	-0.00377			0.95293	0.01606			0.94453	0.01352
				0.95816	-0.00379			0.95703	0.01605			0.94862	0.0135
				0.96226	-0.0038			0.96112	0.01602			0.95272	0.0135
				0.96635	-0.0038			0.96522	0.016			0.95681	0.0135
				0.97045	-0.00379			0.96931	0.01599			0.96091	0.0135
				0.97454	-0.0038			0.97341	0.01599			0.965	0.01345
				0.97864	-0.00381			0.9775	0.01599			0.9691	0.0134
				0.98273	-0.00381			0.9816	0.01599			0.97319	0.01336
				0.98683	-0.00381			0.98569	0.01599			0.97729	0.01333
				0.99092	-0.00381			0.98979	0.01599			0.98138	0.01331
				0.99502	-0.00382			0.99388	0.01601			0.98548	0.01329
				0.99911	-0.00383			0.99798	0.01601			0.98957	0.01326
				1.00321	-0.00384			1.00207	0.01601			0.99367	0.01321
				1.0073	-0.00384			1.00617	0.01601			0.99776	0.01316
				1.0114	-0.00385			1.01026	0.01604			1.00186	0.01311
				1.01549	-0.00386			1.01436	0.01608			1.00595	0.01306
				1.01959	-0.00384			1.01845	0.01612			1.01005	0.01302
				1.02368	-0.00381			1.02255	0.01616			1.01414	0.01299
				1.02778	-0.00378			1.02664	0.01616			1.01824	0.01297
				1.03187	-0.00375			1.03074	0.01613			1.02233	0.01295
				1.03596	-0.00374			1.03483	0.01611			1.02643	0.01294
				1.04006	-0.00375			1.03893	0.0161			1.03052	0.01294
				1.04415	-0.00377			1.04302	0.01612			1.03462	0.01295
				1.04825	-0.00378			1.04712	0.01618			1.03871	0.01296
				1.05234	-0.00377			1.05121	0.01622			1.04281	0.01294
				1.05644	-0.00376			1.05531	0.01626			1.0469	0.01298
				1.06053	-0.00375			1.0594	0.01629			1.051	0.01303
				1.06463	-0.00374			1.0635	0.01628			1.05509	0.01309
				1.06872	-0.00374			1.06759	0.01628			1.05919	0.01312
				1.07282	-0.00373			1.07169	0.01628			1.06328	0.0131
				1.07691	-0.00373			1.07578	0.01627			1.06738	0.01305
				1.08101	-0.00373			1.07988	0.01626			1.07147	0.01299
				1.0851	-0.00373			1.08397	0.01626			1.07557	0.01295
				1.0892	-0.00376			1.08807	0.01625			1.07966	0.01293
				1.09329	-0.00378			1.09216	0.01623			1.08376	0.01292
				1.09739	-0.00379			1.09626	0.01621			1.08785	0.01291
				1.10148	-0.00379			1.10035	0.01618			1.09194	0.0129
				1.10558	-0.00379			1.10444	0.01615			1.09604	0.01286
				1.10967	-0.00379			1.10854	0.01614			1.10013	0.01282
				1.11377	-0.0038			1.11263	0.01612			1.10423	0.01279
				1.11786	-0.0038			1.11673	0.01612			1.10832	0.01279
				1.12196	-0.00379			1.12082	0.01612			1.11242	0.01278
				1.12605	-0.00379			1.12492	0.01612			1.11651	0.01277
				1.13015	-0.0038			1.12901	0.01611			1.12061	0.01276
				1.13424	-0.00383			1.13311	0.01611			1.1247	0.01274
				1.13834	-0.00386			1.1372	0.01615			1.1288	0.01271
				1.14243	-0.00386			1.1413	0.01621			1.13289	0.01268
				1.14653	-0.00385			1.14539	0.01625			1.13699	0.01265
				1.15062	-0.00384			1.14949	0.01627			1.14108	0.01262
				1.15472	-0.00382			1.15358	0.01627			1.14518	0.01259
				1.15881	-0.00379			1.15768	0.01625			1.14927	0.01256
				1.16291	-0.00374			1.16177	0.01623			1.15337	0.01252
				1.167	-0.00369			1.16587	0.01621			1.15746	0.01249
				1.1711	-0.00364			1.16996	0.01621			1.16156	0.01247
				1.17519	-0.0036			1.17406	0.0162			1.16565	0.01244
				1.17929	-0.00359			1.17815	0.0162			1.16975	0.01242
				1.18338	-0.00359			1.18225	0.01619			1.17384	0.01238
				1.18748	-0.00359			1.18634	0.01618			1.17794	0.01236
				1.19157	-0.00359			1.19044	0.01618			1.18203	0.01233
				1.19567	-0.0036			1.19453	0.01619			1.18613	0.01232
				1.19976	-0.00362			1.19863	0.01623			1.19022	0.01231
				1.20386	-0.00362			1.20272	0.01627			1.19432	0.0123
				1.20795	-0.00361			1.20682	0.01629			1.19841	0.01231
				1.21205	-0.0036			1.21091	0.01629			1.20251	0.01232
				1.21614	-0.0036			1.21501	0.01628			1.2066	0.01233
				1.22024	-0.00361			1.2191	0.01628			1.2107	0.01235
				1.22433	-0.00361			1.2232	0.01628			1.21479	0.01239
				1.22842	-0.00361			1.22729	0.01627			1.21889	0.0124
				1.23252	-0.0036			1.23139	0.01627			1.22298	0.01241
				1.23661	-0.00359			1.23548	0.01624			1.22708	0.0124
				1.24071	-0.00359			1.23958	0.01622			1.23117	0.01239
				1.2448	-0.00359			1.24367	0.01619			1.23527	0.01236
				1.2489	-0.00359			1.24777	0.01619			1.23936	0.01234
				1.25299	-0.00359			1.25186	0.0162			1.24346	0.01233
				1.25709	-0.00358			1.25596	0.01621			1.24755	0.01233
				1.26118	-0.00358			1.26005	0.01621			1.25165	0.01233
				1.26528	-0.00359			1.26415	0.01621			1.25574	0.01233
				1.26937	-0.00359			1.26824	0.01621			1.25984	0.01233
				1.27347	-0.00359			1.27234	0.01621			1.26393	0.01233
				1.27756	-0.00361			1.27643	0.01622			1.26803	0.01232
				1.28166	-0.00362			1.28053	0.01624			1.27212	0.01229
				1.28575	-0.00364			1.28462	0.01625			1.27622	0.01226
				1.28985	-0.00365			1.28871	0.01627			1.28031	0.01223
				1.29394	-0.00367			1.29281	0.01629			1.2844	0.0122
				1.29804	-0.00368			1.2969	0.01629			1.2885	0.01216
				1.30213	-0.0037			1.301	0.01629			1.29259	0.01213
				1.30623	-0.00371			1.30509	0.01629			1.29669	0.01212
				1.31032	-0.00373			1.30919	0.0163			1.30078	0.01214
				1.31442	-0.00374			1.31328	0.0163			1.30488	0.01215
				1.31851	-0.00376			1.31738	0.01631			1.30897	0.01217
				1.32261	-0.00376			1.32147	0.01634			1.31307	0.01218
				1.3267	-0.00375			1.32557	0.01638			1.31716	0.01219
				1.3308	-0.00373			1.32966	0.01641			1.32126	0.01221
				1.33489	-0.00372			1.33376	0.01642			1.32535	0.01222
				1.33899	-0.00372			1.33785	0.01642			1.32945	0.01222
				1.34308	-0.00373			1.34195	0.01641			1.33354	0.01219
				1.34718	-0.00374			1.34604	0.0164			1.33764	0.01218
				1.35127	-0.00373			1.35014	0.01637			1.34173	0.01217
				1.35537	-0.00371			1.35423	0.01635			1.34583	0.01219
				1.35946	-0.00371			1.35833	0.01633			1.34992	0.01222
				1.36356	-0.00369			1.36242	0.01631			1.35402	0.01224
				1.36765	-0.00368			1.36652	0.01629			1.35811	0.01225
				1.37175	-0.00367			1.37061	0.01629			1.36221	0.01223
				1.37584	-0.00365			1.37471	0.01629			1.3663	0.01222
				1.37994	-0.00363			1.3788	0.01629			1.3704	0.01226
				1.38403	-0.00362			1.3829	0.01628			1.37449	0.0123
				1.38813	-0.00362			1.38699	0.01627			1.37859	0.01233
				1.39222	-0.00364			1.39109	0.01628			1.38268	0.01233
				1.39632	-0.00366			1.39518	0.01629			1.38678	0.01233
				1.40041	-0.00366			1.39928	0.0163			1.39087	0.01232
				1.40451	-0.00364			1.40337	0.01631			1.39497	0.01231
				1.4086	-0.00359			1.40747	0.01631			1.39906	0.01228
				1.4127	-0.00355			1.41156	0.01633			1.40316	0.01225
				1.41679	-0.00351			1.41566	0.01645			1.40725	0.01227
				1.42088	-0.00348			1.41975	0.01658			1.41135	0.01234
				1.42498	-0.00348			1.42385	0.01666			1.41544	0.01237
				1.42907	-0.00349			1.42794	0.01668			1.41954	0.01237
				1.43317	-0.0035			1.43204	0.01667			1.42363	0.01235
				1.43726	-0.00351			1.43613	0.01664			1.42773	0.01232
				1.44136	-0.00353			1.44023	0.01659			1.43182	0.01227
				1.44545	-0.00356			1.44432	0.01654			1.43592	0.01223
				1.44955	-0.00357			1.44842	0.0165			1.44001	0.01219
				1.45364	-0.00357			1.45251	0.01645			1.44411	0.01216
				1.45774	-0.00356			1.45661	0.01643			1.4482	0.01213
				1.46183	-0.00356			1.4607	0.01644			1.4523	0.0121
				1.46593	-0.00357			1.4648	0.01644			1.45639	0.01207
				1.47002	-0.00359			1.46889	0.01643			1.46049	0.01205
				1.47412	-0.0036			1.47299	0.01642			1.46458	0.01203
				1.47821	-0.0036			1.47708	0.01639			1.46867	0.01201
				1.48231	-0.00361			1.48117	0.01636			1.47277	0.012
				1.4864	-0.00362			1.48527	0.01632			1.47686	0.01198
				1.4905	-0.00363			1.48936	0.01627			1.48096	0.01196
				1.49459	-0.00365			1.49346	0.01623			1.48505	0.01194
				1.49869	-0.00369			1.49755	0.01618			1.48915	0.01193
				1.50278	-0.00372			1.50165	0.01614			1.49324	0.01195
				1.50688	-0.00375			1.50574	0.01613			1.49734	0.01201
				1.51097	-0.00376			1.50984	0.01613			1.50143	0.01212
				1.51507	-0.00377			1.51393	0.01615			1.50553	0.01222
				1.51916	-0.00379			1.51803	0.01616			1.50962	0.01231
				1.52326	-0.0038			1.52212	0.01615			1.51372	0.01231
				1.52735	-0.0038			1.52622	0.01613			1.51781	0.01228
				1.53145	-0.0038			1.53031	0.01613			1.52191	0.01224
				1.53554	-0.00381			1.53441	0.01613			1.526	0.0122
				1.53964	-0.00381			1.5385	0.01613			1.5301	0.01215
				1.54373	-0.00379			1.5426	0.01613			1.53419	0.0121
				1.54783	-0.00373			1.54669	0.01612			1.53829	0.01206
				1.55192	-0.00367			1.55079	0.0161			1.54238	0.01205
				1.55602	-0.00365			1.55488	0.01608			1.54648	0.01204
				1.56011	-0.00366			1.55898	0.01605			1.55057	0.01202
				1.56421	-0.00368			1.56307	0.01603			1.55467	0.01201
				1.5683	-0.00369			1.56717	0.01605			1.55876	0.01199
				1.5724	-0.0037			1.57126	0.01607			1.56286	0.01197
				1.57649	-0.00373			1.57536	0.01608			1.56695	0.01195
				1.58059	-0.00376			1.57945	0.01607			1.57105	0.01193
				1.58468	-0.00378			1.58355	0.01604			1.57514	0.01191
				1.58878	-0.00378			1.58764	0.01602			1.57924	0.01189
				1.59287	-0.00378			1.59174	0.016			1.58333	0.01187
				1.59697	-0.00378			1.59583	0.01598			1.58743	0.01185
				1.60106	-0.00378			1.59993	0.01598			1.59152	0.01181
				1.60516	-0.00378			1.60402	0.01598			1.59562	0.01178
				1.60925	-0.00379			1.60812	0.01599			1.59971	0.01176
				1.61334	-0.0038			1.61221	0.01598			1.60381	0.01175
				1.61744	-0.00381			1.61631	0.01596			1.6079	0.01175
				1.62153	-0.00381			1.6204	0.01594			1.612	0.01174
				1.62563	-0.00381			1.6245	0.01596			1.61609	0.01172
				1.62972	-0.00381			1.62859	0.01599			1.62019	0.01169
				1.63382	-0.00382			1.63269	0.01603			1.62428	0.01167
				1.63791	-0.00383			1.63678	0.01605			1.62838	0.01165
				1.64201	-0.00384			1.64088	0.01604			1.63247	0.01163
				1.6461	-0.00386			1.64497	0.01602			1.63657	0.01163
				1.6502	-0.00387			1.64907	0.01598			1.64066	0.01165
				1.65429	-0.00386			1.65316	0.01594			1.64476	0.01168
				1.65839	-0.00384			1.65726	0.01589			1.64885	0.01172
				1.66248	-0.00381			1.66135	0.01586			1.65295	0.01175
				1.66658	-0.00378			1.66545	0.01584			1.65704	0.01178
				1.67067	-0.00378			1.66954	0.01584			1.66113	0.01188
				1.67477	-0.00378			1.67363	0.01583			1.66523	0.01197
				1.67886	-0.00378			1.67773	0.01583			1.66932	0.01205
				1.68296	-0.00377			1.68182	0.01582			1.67342	0.01206
				1.68705	-0.00376			1.68592	0.01581			1.67751	0.01202
				1.69115	-0.00374			1.69001	0.01581			1.68161	0.01201
				1.69524	-0.0037			1.69411	0.0158			1.6857	0.012
				1.69934	-0.00366			1.6982	0.01578			1.6898	0.01201
				1.70343	-0.00362			1.7023	0.01575			1.69389	0.01201
				1.70753	-0.00359			1.70639	0.01571			1.69799	0.01201
				1.71162	-0.00356			1.71049	0.01568			1.70208	0.01201
				1.71572	-0.00356			1.71458	0.01566			1.70618	0.01203
				1.71981	-0.00357			1.71868	0.01564			1.71027	0.01208
				1.72391	-0.00357			1.72277	0.01561			1.71437	0.01213
				1.728	-0.00357			1.72687	0.01558			1.71846	0.01215
				1.7321	-0.00358			1.73096	0.01554			1.72256	0.01213
				1.73619	-0.0036			1.73506	0.0155			1.72665	0.01208
				1.74029	-0.00362			1.73915	0.01548			1.73075	0.01204
				1.74438	-0.00363			1.74325	0.01546			1.73484	0.01202
				1.74848	-0.00365			1.74734	0.01544			1.73894	0.01201
				1.75257	-0.00366			1.75144	0.01542			1.74303	0.01201
				1.75667	-0.00367			1.75553	0.0154			1.74713	0.012
				1.76076	-0.00368			1.75963	0.01537			1.75122	0.01199
				1.76486	-0.00367			1.76372	0.01535			1.75532	0.01198
				1.76895	-0.00366			1.76782	0.01534			1.75941	0.01196
				1.77305	-0.00364			1.77191	0.01533			1.76351	0.01196
				1.77714	-0.00363			1.77601	0.01531			1.7676	0.01197
				1.78124	-0.00363			1.7801	0.01529			1.7717	0.01199
				1.78533	-0.00364			1.7842	0.01528			1.77579	0.01202
				1.78943	-0.00367			1.78829	0.01526			1.77989	0.01204
				1.79352	-0.00369			1.79239	0.01526			1.78398	0.01206
				1.79762	-0.0037			1.79648	0.01527			1.78808	0.01206
				1.80171	-0.0037			1.80058	0.0153			1.79217	0.01204
				1.8058	-0.00371			1.80467	0.01531			1.79627	0.01203
				1.8099	-0.00372			1.80877	0.01531			1.80036	0.01202
				1.81399	-0.00372			1.81286	0.01528			1.80446	0.01202
				1.81809	-0.00371			1.81696	0.01526			1.80855	0.01201
				1.82218	-0.0037			1.82105	0.01523			1.81265	0.012
				1.82628	-0.00369			1.82515	0.01519			1.81674	0.01199
				1.83037	-0.00369			1.82924	0.01516			1.82084	0.012
				1.83447	-0.00368			1.83334	0.01512			1.82493	0.01207
				1.83856	-0.00368			1.83743	0.01509			1.82903	0.01215
				1.84266	-0.00368			1.84153	0.01505			1.83312	0.01221
				1.84675	-0.00367			1.84562	0.01501			1.83722	0.01224
				1.85085	-0.00364			1.84972	0.01496			1.84131	0.01225
				1.85494	-0.00363			1.85381	0.01493			1.8454	0.01225
				1.85904	-0.00362			1.85791	0.01492			1.8495	0.01224
				1.86313	-0.00362			1.862	0.01491			1.85359	0.01221
				1.86723	-0.00362			1.86609	0.01491			1.85769	0.01218
				1.87132	-0.0036			1.87019	0.01491			1.86178	0.01217
				1.87542	-0.00359			1.87428	0.0149			1.86588	0.01216
				1.87951	-0.00357			1.87838	0.01489			1.86997	0.01216
				1.88361	-0.00356			1.88247	0.01489			1.87407	0.01216
				1.8877	-0.00355			1.88657	0.01488			1.87816	0.01215
				1.8918	-0.00355			1.89066	0.01488			1.88226	0.01215
				1.89589	-0.00354			1.89476	0.01488			1.88635	0.01214
				1.89999	-0.00353			1.89885	0.01488			1.89045	0.01212
				1.90408	-0.00353			1.90295	0.01487			1.89454	0.01209
				1.90818	-0.00354			1.90704	0.01487			1.89864	0.01206
				1.91227	-0.00356			1.91114	0.01485			1.90273	0.01204
				1.91637	-0.00359			1.91523	0.01482			1.90683	0.01201
				1.92046	-0.0036			1.91933	0.0148			1.91092	0.01197
				1.92456	-0.00361			1.92342	0.01479			1.91502	0.01194
				1.92865	-0.0036			1.92752	0.01478			1.91911	0.01191
				1.93275	-0.0036			1.93161	0.01478			1.92321	0.0119
				1.93684	-0.00361			1.93571	0.01479			1.9273	0.01188
				1.94094	-0.00364			1.9398	0.01479			1.9314	0.01186
				1.94503	-0.00365			1.9439	0.01478			1.93549	0.01184
				1.94913	-0.00366			1.94799	0.01476			1.93959	0.01181
				1.95322	-0.00367			1.95209	0.01475			1.94368	0.01179
				1.95732	-0.00368			1.95618	0.01474			1.94778	0.01177
				1.96141	-0.00369			1.96028	0.01474			1.95187	0.01177
				1.96551	-0.0037			1.96437	0.01473			1.95597	0.01179
				1.9696	-0.00372			1.96847	0.01472			1.96006	0.01182
				1.9737	-0.00374			1.97256	0.01469			1.96416	0.01185
				1.97779	-0.00375			1.97666	0.01466			1.96825	0.01187
				1.98189	-0.00375			1.98075	0.01463			1.97235	0.01186
				1.98598	-0.00375			1.98485	0.0146			1.97644	0.01186
				1.99007	-0.00374			1.98894	0.01458			1.98054	0.01186
				1.99417	-0.00374			1.99304	0.01459			1.98463	0.01186
				1.99826	-0.00373			1.99713	0.01459			1.98873	0.01188
				2.00236	-0.0037			2.00123	0.01459			1.99282	0.0119
				2.00645	-0.00365			2.00532	0.01458			1.99692	0.01191
				2.01055	-0.00361			2.00942	0.01456			2.00101	0.0119
				2.01464	-0.0036			2.01351	0.01453			2.00511	0.01186
				2.01874	-0.0036			2.01761	0.01449			2.0092	0.01182
				2.02283	-0.00362			2.0217	0.01446			2.0133	0.0118
				2.02693	-0.00366			2.0258	0.01444			2.01739	0.01179
				2.03102	-0.00368			2.02989	0.01441			2.02149	0.01178
				2.03512	-0.0037			2.03399	0.0144			2.02558	0.01179
				2.03921	-0.00371			2.03808	0.0144			2.02968	0.01181
				2.04331	-0.00373			2.04218	0.0144			2.03377	0.01183
				2.0474	-0.00375			2.04627	0.01439			2.03786	0.01183
				2.0515	-0.00377			2.05037	0.01436			2.04196	0.01182
				2.05559	-0.00378			2.05446	0.01433			2.04605	0.01181
				2.05969	-0.00379			2.05855	0.01432			2.05015	0.01183
				2.06378	-0.0038			2.06265	0.01431			2.05424	0.01186
				2.06788	-0.00381			2.06674	0.01429			2.05834	0.01188
				2.07197	-0.00381			2.07084	0.01426			2.06243	0.0119
				2.07607	-0.00382			2.07493	0.01423			2.06653	0.0119
				2.08016	-0.00383			2.07903	0.01419			2.07062	0.01188
				2.08426	-0.00384			2.08312	0.01416			2.07472	0.01187
				2.08835	-0.00386			2.08722	0.01414			2.07881	0.01186
				2.09245	-0.00387			2.09131	0.01411			2.08291	0.01186
				2.09654	-0.00389			2.09541	0.01408			2.087	0.01185
				2.10064	-0.0039			2.0995	0.01407			2.0911	0.01185
				2.10473	-0.00389			2.1036	0.01405			2.09519	0.01185
				2.10883	-0.00387			2.10769	0.01404			2.09929	0.01186
				2.11292	-0.00386			2.11179	0.01403			2.10338	0.0119
				2.11702	-0.00386			2.11588	0.01402			2.10748	0.01195
				2.12111	-0.00387			2.11998	0.014			2.11157	0.01197
				2.12521	-0.00389			2.12407	0.01397			2.11567	0.01196
				2.1293	-0.0039			2.12817	0.01394			2.11976	0.01194
				2.1334	-0.0039			2.13226	0.01389			2.12386	0.01194
				2.13749	-0.00391			2.13636	0.01387			2.12795	0.01195
				2.14159	-0.00391			2.14045	0.01387			2.13205	0.01196
				2.14568	-0.00392			2.14455	0.01386			2.13614	0.01197
				2.14978	-0.00391			2.14864	0.01384			2.14024	0.01197
				2.15387	-0.00388			2.15274	0.01386			2.14433	0.01199
				2.15797	-0.00386			2.15683	0.01394			2.14843	0.01202
				2.16206	-0.00385			2.16093	0.01405			2.15252	0.01203
				2.16616	-0.00386			2.16502	0.01413			2.15662	0.01202
				2.17025	-0.00387			2.16912	0.01417			2.16071	0.01203
				2.17435	-0.00388			2.17321	0.01418			2.16481	0.01203
				2.17844	-0.00389			2.17731	0.01416			2.1689	0.01203
				2.18253	-0.0039			2.1814	0.01413			2.173	0.01202
				2.18663	-0.00392			2.1855	0.01411			2.17709	0.01201
				2.19072	-0.00391			2.18959	0.01408			2.18119	0.01203
				2.19482	-0.00389			2.19369	0.01405			2.18528	0.01206
				2.19891	-0.00387			2.19778	0.01401			2.18938	0.01209
				2.20301	-0.00387			2.20188	0.01397			2.19347	0.0121
				2.2071	-0.00388			2.20597	0.01391			2.19757	0.01208
				2.2112	-0.00389			2.21007	0.01385			2.20166	0.01208
				2.21529	-0.00389			2.21416	0.01381			2.20576	0.01209
				2.21939	-0.0039			2.21826	0.01378			2.20985	0.01209
				2.22348	-0.00391			2.22235	0.01375			2.21395	0.01208
				2.22758	-0.00393			2.22645	0.01372			2.21804	0.01206
				2.23167	-0.00396			2.23054	0.01369			2.22213	0.01205
				2.23577	-0.00398			2.23464	0.01366			2.22623	0.01206
				2.23986	-0.00398			2.23873	0.0136			2.23032	0.01208
				2.24396	-0.00399			2.24282	0.01355			2.23442	0.0121
				2.24805	-0.00399			2.24692	0.0135			2.23851	0.01211
				2.25215	-0.00398			2.25101	0.01346			2.24261	0.01211
				2.25624	-0.00398			2.25511	0.01343			2.2467	0.01211
				2.26034	-0.00398			2.2592	0.01341			2.2508	0.0121
				2.26443	-0.00399			2.2633	0.01338			2.25489	0.01209
				2.26853	-0.004			2.26739	0.01334			2.25899	0.01208
				2.27262	-0.00401			2.27149	0.01329			2.26308	0.01208
				2.27672	-0.00403			2.27558	0.01325			2.26718	0.01206
				2.28081	-0.00404			2.27968	0.01323			2.27127	0.01203
				2.28491	-0.00405			2.28377	0.01322			2.27537	0.01198
				2.289	-0.00405			2.28787	0.01322			2.27946	0.01194
				2.2931	-0.00405			2.29196	0.01321			2.28356	0.01191
				2.29719	-0.00405			2.29606	0.01321			2.28765	0.01188
				2.30129	-0.00404			2.30015	0.01321			2.29175	0.01187
				2.30538	-0.00404			2.30425	0.01319			2.29584	0.01187
				2.30948	-0.00403			2.30834	0.01316			2.29994	0.01189
				2.31357	-0.00402			2.31244	0.01312			2.30403	0.01191
				2.31767	-0.00401			2.31653	0.01309			2.30813	0.01193
				2.32176	-0.004			2.32063	0.01306			2.31222	0.01194
				2.32586	-0.004			2.32472	0.01303			2.31632	0.01194
				2.32995	-0.00399			2.32882	0.01301			2.32041	0.01193
				2.33405	-0.00399			2.33291	0.01298			2.32451	0.01191
				2.33814	-0.00399			2.33701	0.01296			2.3286	0.0119
				2.34224	-0.00398			2.3411	0.01294			2.3327	0.01189
				2.34633	-0.00396			2.3452	0.01292			2.33679	0.01188
				2.35043	-0.00395			2.34929	0.01289			2.34089	0.01188
				2.35452	-0.00395			2.35339	0.01286			2.34498	0.01188
				2.35862	-0.00395			2.35748	0.01283			2.34908	0.01188
				2.36271	-0.00394			2.36158	0.01282			2.35317	0.01187
				2.36681	-0.00393			2.36567	0.01281			2.35727	0.01188
				2.3709	-0.00392			2.36977	0.0128			2.36136	0.0119
				2.37499	-0.00393			2.37386	0.01279			2.36546	0.01193
				2.37909	-0.00394			2.37796	0.01278			2.36955	0.01194
				2.38318	-0.00395			2.38205	0.01276			2.37365	0.01195
				2.38728	-0.00395			2.38615	0.01274			2.37774	0.01197
				2.39137	-0.00394			2.39024	0.01271			2.38184	0.01198
				2.39547	-0.00393			2.39434	0.01268			2.38593	0.012
				2.39956	-0.00393			2.39843	0.01266			2.39003	0.012
				2.40366	-0.00393			2.40253	0.01265			2.39412	0.012
				2.40775	-0.00392			2.40662	0.01263			2.39822	0.01202
				2.41185	-0.00392			2.41072	0.0126			2.40231	0.01204
				2.41594	-0.00391			2.41481	0.01257			2.40641	0.01207
				2.42004	-0.0039			2.41891	0.01251			2.4105	0.0121
				2.42413	-0.00389			2.423	0.01246			2.41459	0.01211
				2.42823	-0.00388			2.4271	0.01242			2.41869	0.01209
				2.43232	-0.00388			2.43119	0.01237			2.42278	0.01207
				2.43642	-0.00388			2.43528	0.01233			2.42688	0.01206
				2.44051	-0.00386			2.43938	0.0123			2.43097	0.01206
				2.44461	-0.00384			2.44347	0.01227			2.43507	0.01205
				2.4487	-0.00382			2.44757	0.01225			2.43916	0.01205
				2.4528	-0.0038			2.45166	0.01222			2.44326	0.01205
				2.45689	-0.00379			2.45576	0.0122			2.44735	0.01206
				2.46099	-0.00379			2.45985	0.01218			2.45145	0.01209
				2.46508	-0.00379			2.46395	0.01217			2.45554	0.0121
				2.46918	-0.00379			2.46804	0.01216			2.45964	0.0121
				2.47327	-0.00379			2.47214	0.01216			2.46373	0.0121
				2.47737	-0.00378			2.47623	0.01216			2.46783	0.01211
				2.48146	-0.00378			2.48033	0.01215			2.47192	0.01212
				2.48556	-0.00377			2.48442	0.01215			2.47602	0.01213
				2.48965	-0.00375			2.48852	0.01213			2.48011	0.01213
				2.49375	-0.00374			2.49261	0.01211			2.48421	0.01212
				2.49784	-0.00373			2.49671	0.0121			2.4883	0.01211
				2.50194	-0.00373			2.5008	0.0121			2.4924	0.0121
				2.50603	-0.00373			2.5049	0.01211			2.49649	0.01211
				2.51013	-0.00373			2.50899	0.01213			2.50059	0.01213
				2.51422	-0.00375			2.51309	0.01214			2.50468	0.01224
				2.51832	-0.00376			2.51718	0.01214			2.50878	0.01239
				2.52241	-0.00377			2.52128	0.01212			2.51287	0.0125
				2.52651	-0.00378			2.52537	0.0121			2.51697	0.01257
				2.5306	-0.00379			2.52947	0.01207			2.52106	0.01254
				2.5347	-0.0038			2.53356	0.01205			2.52516	0.01251
				2.53879	-0.00382			2.53766	0.01204			2.52925	0.01248
				2.54289	-0.00383			2.54175	0.01202			2.53335	0.01246
				2.54698	-0.00382			2.54585	0.01201			2.53744	0.01243
				2.55108	-0.00379			2.54994	0.01199			2.54154	0.01241
				2.55517	-0.00377			2.55404	0.01197			2.54563	0.01241
				2.55927	-0.00376			2.55813	0.01195			2.54973	0.0124
				2.56336	-0.00375			2.56223	0.01193			2.55382	0.0124
				2.56745	-0.00374			2.56632	0.01192			2.55792	0.0124
				2.57155	-0.00373			2.57042	0.01193			2.56201	0.0124
				2.57564	-0.00372			2.57451	0.01194			2.56611	0.01239
				2.57974	-0.00371			2.57861	0.01194			2.5702	0.01238
				2.58383	-0.0037			2.5827	0.01193			2.5743	0.01236
				2.58793	-0.0037			2.5868	0.0119			2.57839	0.01233
				2.59202	-0.00371			2.59089	0.01183			2.58249	0.0123
				2.59612	-0.00371			2.59499	0.01178			2.58658	0.01228
				2.60021	-0.0037			2.59908	0.01174			2.59068	0.01225
				2.60431	-0.00369			2.60318	0.0117			2.59477	0.01222
				2.6084	-0.00368			2.60727	0.01168			2.59886	0.0122
				2.6125	-0.00368			2.61137	0.01167			2.60296	0.0122
				2.61659	-0.00368			2.61546	0.01166			2.60705	0.0122
				2.62069	-0.00368			2.61956	0.01165			2.61115	0.0122
				2.62478	-0.00368			2.62365	0.01163			2.61524	0.01221
				2.62888	-0.00369			2.62774	0.01161			2.61934	0.01223
				2.63297	-0.00368			2.63184	0.01159			2.62343	0.01224
				2.63707	-0.00367			2.63593	0.01156			2.62753	0.01225
				2.64116	-0.00366			2.64003	0.01152			2.63162	0.01227
				2.64526	-0.00365			2.64412	0.01149			2.63572	0.01229
				2.64935	-0.00364			2.64822	0.01146			2.63981	0.01234
				2.65345	-0.00364			2.65231	0.01143			2.64391	0.0124
				2.65754	-0.00364			2.65641	0.0114			2.648	0.01245
				2.66164	-0.00365			2.6605	0.01137			2.6521	0.01247
				2.66573	-0.00364			2.6646	0.01135			2.65619	0.01246
				2.66983	-0.00364			2.66869	0.01134			2.66029	0.01243
				2.67392	-0.00364			2.67279	0.01133			2.66438	0.01243
				2.67802	-0.00364			2.67688	0.01131			2.66848	0.01244
				2.68211	-0.00364			2.68098	0.01129			2.67257	0.01244
				2.68621	-0.00364			2.68507	0.01126			2.67667	0.01243
				2.6903	-0.00362			2.68917	0.01123			2.68076	0.01241
				2.6944	-0.00361			2.69326	0.01123			2.68486	0.01239
				2.69849	-0.00361			2.69736	0.01123			2.68895	0.01238
				2.70259	-0.00361			2.70145	0.01123			2.69305	0.01236
				2.70668	-0.00361			2.70555	0.01124			2.69714	0.01236
				2.71078	-0.00361			2.70964	0.01125			2.70124	0.01236
				2.71487	-0.00361			2.71374	0.01125			2.70533	0.01236
				2.71897	-0.00361			2.71783	0.01123			2.70943	0.01236
				2.72306	-0.0036			2.72193	0.01119			2.71352	0.01237
				2.72716	-0.00359			2.72602	0.01116			2.71762	0.01236
				2.73125	-0.00358			2.73012	0.01113			2.72171	0.01235
				2.73535	-0.00357			2.73421	0.01109			2.72581	0.01234
				2.73944	-0.00357			2.73831	0.01107			2.7299	0.01232
				2.74354	-0.00356			2.7424	0.01107			2.734	0.01232
				2.74763	-0.00357			2.7465	0.01105			2.73809	0.01232
				2.75173	-0.00356			2.75059	0.01102			2.74219	0.01233
				2.75582	-0.00352			2.75469	0.01099			2.74628	0.01234
				2.75991	-0.00348			2.75878	0.01096			2.75038	0.01235
				2.76401	-0.00347			2.76288	0.01094			2.75447	0.01235
				2.7681	-0.00349			2.76697	0.01094			2.75857	0.01233
				2.7722	-0.00351			2.77107	0.01094			2.76266	0.01232
				2.77629	-0.00354			2.77516	0.01094			2.76676	0.01231
				2.78039	-0.00356			2.77926	0.01095			2.77085	0.01231
				2.78448	-0.00357			2.78335	0.01097			2.77495	0.0123
				2.78858	-0.00357			2.78745	0.01099			2.77904	0.0123
				2.79267	-0.00356			2.79154	0.01101			2.78314	0.01231
				2.79677	-0.00356			2.79564	0.01102			2.78723	0.01231
				2.80086	-0.00356			2.79973	0.01101			2.79132	0.0123
				2.80496	-0.00355			2.80383	0.01101			2.79542	0.01231
				2.80905	-0.00355			2.80792	0.011			2.79951	0.01233
				2.81315	-0.00355			2.81202	0.01097			2.80361	0.01236
				2.81724	-0.00356			2.81611	0.01093			2.8077	0.01238
				2.82134	-0.00358			2.8202	0.01088			2.8118	0.01238
				2.82543	-0.0036			2.8243	0.01083			2.81589	0.01237
				2.82953	-0.0036			2.82839	0.01078			2.81999	0.01237
				2.83362	-0.0036			2.83249	0.01075			2.82408	0.01236
				2.83772	-0.0036			2.83658	0.01072			2.82818	0.01236
				2.84181	-0.0036			2.84068	0.01069			2.83227	0.01237
				2.84591	-0.0036			2.84477	0.01067			2.83637	0.01239
				2.85	-0.0036			2.84887	0.01068			2.84046	0.0124
				2.8541	-0.0036			2.85296	0.01069			2.84456	0.0124
				2.85819	-0.00359			2.85706	0.0107			2.84865	0.01239
				2.86229	-0.00358			2.86115	0.01071			2.85275	0.01241
				2.86638	-0.00356			2.86525	0.0107			2.85684	0.01244
				2.87048	-0.00353			2.86934	0.01068			2.86094	0.01246
				2.87457	-0.00352			2.87344	0.01066			2.86503	0.01248
				2.87867	-0.00352			2.87753	0.01065			2.86913	0.01249
				2.88276	-0.00353			2.88163	0.01066			2.87322	0.0125
				2.88686	-0.00354			2.88572	0.01066			2.87732	0.0125
				2.89095	-0.00354			2.88982	0.01064			2.88141	0.01249
				2.89505	-0.00353			2.89391	0.0106			2.88551	0.01247
				2.89914	-0.00352			2.89801	0.01054			2.8896	0.01246
				2.90324	-0.00351			2.9021	0.01048			2.8937	0.01246
				2.90733	-0.00349			2.9062	0.01043			2.89779	0.01246
				2.91143	-0.00348			2.91029	0.01036			2.90189	0.01247
				2.91552	-0.00346			2.91439	0.01029			2.90598	0.01248
				2.91962	-0.00346			2.91848	0.01024			2.91008	0.01248
				2.92371	-0.00345			2.92258	0.0102			2.91417	0.01247
				2.92781	-0.00345			2.92667	0.01016			2.91827	0.01246
				2.9319	-0.00346			2.93077	0.01012			2.92236	0.01249
				2.936	-0.00346			2.93486	0.01009			2.92646	0.01253
				2.94009	-0.00347			2.93896	0.01006			2.93055	0.01257
				2.94418	-0.00347			2.94305	0.01002			2.93465	0.01261
				2.94828	-0.00346			2.94715	0.00996			2.93874	0.01262
				2.95237	-0.00345			2.95124	0.00991			2.94284	0.01262
				2.95647	-0.00343			2.95534	0.00986			2.94693	0.01262
				2.96056	-0.00342			2.95943	0.00981			2.95103	0.01261
				2.96466	-0.00342			2.96353	0.00976			2.95512	0.01261
				2.96875	-0.00343			2.96762	0.00974			2.95922	0.0126
				2.97285	-0.00344			2.97172	0.00972			2.96331	0.0126
				2.97694	-0.00344			2.97581	0.00971			2.96741	0.01259
				2.98104	-0.00345			2.97991	0.00969			2.9715	0.0126
				2.98513	-0.00344			2.984	0.00968			2.97559	0.01262
				2.98923	-0.00342			2.9881	0.00965			2.97969	0.01264
				2.99332	-0.0034			2.99219	0.00962			2.98378	0.01267
				2.99742	-0.00338			2.99629	0.0096			2.98788	0.0127
				3.00151	-0.00337			3.00038	0.00958			2.99197	0.01273
				3.00561	-0.00336			3.00448	0.00956			2.99607	0.01275
				3.0097	-0.00337			3.00857	0.00953			3.00016	0.01277
				3.0138	-0.00337			3.01266	0.0095			3.00426	0.01276
				3.01789	-0.00337			3.01676	0.00947			3.00835	0.01274
				3.02199	-0.00336			3.02085	0.00944			3.01245	0.01273
				3.02608	-0.00334			3.02495	0.00941			3.01654	0.01272
				3.03018	-0.00333			3.02904	0.00939			3.02064	0.01272
				3.03427	-0.00331			3.03314	0.00934			3.02473	0.01272
				3.03837	-0.0033			3.03723	0.00929			3.02883	0.01273
				3.04246	-0.00329			3.04133	0.00926			3.03292	0.01274
				3.04656	-0.00328			3.04542	0.00925			3.03702	0.01275
				3.05065	-0.00327			3.04952	0.00924			3.04111	0.01276
				3.05475	-0.00326			3.05361	0.00923			3.04521	0.01276
				3.05884	-0.00326			3.05771	0.00923			3.0493	0.01276
				3.06294	-0.00326			3.0618	0.00923			3.0534	0.01276
				3.06703	-0.00324			3.0659	0.00923			3.05749	0.01277
				3.07113	-0.0032			3.06999	0.00922			3.06159	0.01276
				3.07522	-0.00317			3.07409	0.0092			3.06568	0.01276
				3.07932	-0.00316			3.07818	0.00916			3.06978	0.01274
				3.08341	-0.00316			3.08228	0.00911			3.07387	0.01272
				3.08751	-0.00315			3.08637	0.00906			3.07797	0.0127
				3.0916	-0.00315			3.09047	0.00902			3.08206	0.01269
				3.0957	-0.00314			3.09456	0.00897			3.08616	0.01268
				3.09979	-0.00315			3.09866	0.00892			3.09025	0.01268
				3.10389	-0.00318			3.10275	0.00889			3.09435	0.01268
				3.10798	-0.00321			3.10685	0.00889			3.09844	0.01269
				3.11208	-0.00322			3.11094	0.00891			3.10254	0.01269
				3.11617	-0.00322			3.11504	0.00892			3.10663	0.0127
				3.12027	-0.00322			3.11913	0.00892			3.11073	0.0127
				3.12436	-0.00321			3.12323	0.0089			3.11482	0.0127
				3.12846	-0.0032			3.12732	0.00887			3.11892	0.0127
				3.13255	-0.0032			3.13142	0.00882			3.12301	0.0127
				3.13664	-0.00321			3.13551	0.00877			3.12711	0.0127
				3.14074	-0.00322			3.13961	0.00874			3.1312	0.01272
				3.14483	-0.00323			3.1437	0.00871			3.1353	0.01276
				3.14893	-0.00324			3.1478	0.00868			3.13939	0.01281
				3.15302	-0.00325			3.15189	0.00863			3.14349	0.01285
				3.15712	-0.00324			3.15599	0.00858			3.14758	0.01286
				3.16121	-0.00323			3.16008	0.00855			3.15168	0.01285
				3.16531	-0.00322			3.16418	0.00851			3.15577	0.01284
				3.1694	-0.00322			3.16827	0.00849			3.15987	0.01283
				3.1735	-0.00322			3.17237	0.00849			3.16396	0.01282
				3.17759	-0.00323			3.17646	0.00849			3.16805	0.01281
				3.18169	-0.00324			3.18056	0.00849			3.17215	0.01281
				3.18578	-0.00325			3.18465	0.00849			3.17624	0.01279
				3.18988	-0.00326			3.18875	0.00849			3.18034	0.01277
				3.19397	-0.00326			3.19284	0.00848			3.18443	0.01275
				3.19807	-0.00324			3.19693	0.00846			3.18853	0.01273
				3.20216	-0.00323			3.20103	0.00842			3.19262	0.01271
				3.20626	-0.0032			3.20512	0.0084			3.19672	0.0127
				3.21035	-0.00319			3.20922	0.00839			3.20081	0.01269
				3.21445	-0.00318			3.21331	0.00837			3.20491	0.01269
				3.21854	-0.00318			3.21741	0.00834			3.209	0.01269
				3.22264	-0.00319			3.2215	0.00829			3.2131	0.0127
				3.22673	-0.00322			3.2256	0.00823			3.21719	0.0127
				3.23083	-0.00325			3.22969	0.00818			3.22129	0.01271
				3.23492	-0.00327			3.23379	0.00813			3.22538	0.01269
				3.23902	-0.0033			3.23788	0.0081			3.22948	0.0127
				3.24311	-0.0033			3.24198	0.00807			3.23357	0.01272
				3.24721	-0.00328			3.24607	0.00804			3.23767	0.01274
				3.2513	-0.00326			3.25017	0.00801			3.24176	0.01276
				3.2554	-0.00324			3.25426	0.00798			3.24586	0.01278
				3.25949	-0.00324			3.25836	0.00797			3.24995	0.01277
				3.26359	-0.00325			3.26245	0.00796			3.25405	0.01277
				3.26768	-0.00325			3.26655	0.00795			3.25814	0.0128
				3.27178	-0.00325			3.27064	0.00794			3.26224	0.01285
				3.27587	-0.00324			3.27474	0.00794			3.26633	0.01288
				3.27997	-0.00325			3.27883	0.00797			3.27043	0.0129
				3.28406	-0.00326			3.28293	0.00803			3.27452	0.01291
				3.28816	-0.00328			3.28702	0.00809			3.27862	0.01293
				3.29225	-0.00329			3.29112	0.00814			3.28271	0.01296
				3.29635	-0.0033			3.29521	0.00819			3.28681	0.01298
				3.30044	-0.00332			3.29931	0.0082			3.2909	0.01297
				3.30454	-0.00334			3.3034	0.00819			3.295	0.01294
				3.30863	-0.00336			3.3075	0.00818			3.29909	0.01293
				3.31273	-0.00339			3.31159	0.00816			3.30319	0.0129
				3.31682	-0.00341			3.31569	0.00812			3.30728	0.01287
				3.32092	-0.00341			3.31978	0.00809			3.31138	0.01284
				3.32501	-0.0034			3.32388	0.00804			3.31547	0.01282
				3.3291	-0.00339			3.32797	0.00798			3.31957	0.0128
				3.3332	-0.00335			3.33207	0.00792			3.32366	0.01279
				3.33729	-0.0033			3.33616	0.0079			3.32776	0.01278
				3.34139	-0.00326			3.34026	0.00791			3.33185	0.01278
				3.34548	-0.00322			3.34435	0.00792			3.33595	0.01279
				3.34958	-0.00319			3.34845	0.00791			3.34004	0.01279
				3.35367	-0.00318			3.35254	0.00789			3.34414	0.01279
				3.35777	-0.00316			3.35664	0.00786			3.34823	0.01279
				3.36186	-0.00317			3.36073	0.00782			3.35232	0.01278
				3.36596	-0.00318			3.36483	0.00778			3.35642	0.01276
				3.37005	-0.0032			3.36892	0.00774			3.36051	0.01275
				3.37415	-0.00321			3.37302	0.0077			3.36461	0.01274
				3.37824	-0.00323			3.37711	0.00768			3.3687	0.01273
				3.38234	-0.00322			3.38121	0.00766			3.3728	0.01273
				3.38643	-0.00321			3.3853	0.00765			3.37689	0.01273
				3.39053	-0.00318			3.38939	0.00763			3.38099	0.01272
				3.39462	-0.00316			3.39349	0.00762			3.38508	0.01271
				3.39872	-0.00315			3.39758	0.0076			3.38918	0.0127
				3.40281	-0.00315			3.40168	0.00758			3.39327	0.01272
				3.40691	-0.00314			3.40577	0.00756			3.39737	0.01275
				3.411	-0.00315			3.40987	0.00754			3.40146	0.01276
				3.4151	-0.00317			3.41396	0.0075			3.40556	0.01277
				3.41919	-0.00318			3.41806	0.00747			3.40965	0.0128
				3.42329	-0.00318			3.42215	0.00743			3.41375	0.01282
				3.42738	-0.00318			3.42625	0.0074			3.41784	0.01284
				3.43148	-0.00318			3.43034	0.00736			3.42194	0.01284
				3.43557	-0.00316			3.43444	0.00734			3.42603	0.01282
				3.43967	-0.00315			3.43853	0.00733			3.43013	0.01281
				3.44376	-0.00315			3.44263	0.00734			3.43422	0.01278
				3.44786	-0.00315			3.44672	0.00735			3.43832	0.01277
				3.45195	-0.00315			3.45082	0.00736			3.44241	0.01278
				3.45605	-0.00316			3.45491	0.00738			3.44651	0.0128
				3.46014	-0.00316			3.45901	0.0074			3.4506	0.01283
				3.46424	-0.00315			3.4631	0.00739			3.4547	0.01285
				3.46833	-0.00315			3.4672	0.00738			3.45879	0.01286
				3.47243	-0.00316			3.47129	0.00735			3.46289	0.01287
				3.47652	-0.00318			3.47539	0.00732			3.46698	0.01288
				3.48062	-0.00322			3.47948	0.00727			3.47108	0.01289
				3.48471	-0.00326			3.48358	0.00724			3.47517	0.0129
				3.48881	-0.00329			3.48767	0.00721			3.47927	0.01293
				3.4929	-0.00331			3.49177	0.00717			3.48336	0.01297
				3.497	-0.00334			3.49586	0.00712			3.48746	0.013
				3.50109	-0.00337			3.49996	0.00707			3.49155	0.01303
				3.50519	-0.00338			3.50405	0.00702			3.49565	0.01304
				3.50928	-0.00338			3.50815	0.00697			3.49974	0.01304
				3.51338	-0.00337			3.51224	0.00693			3.50384	0.01303
				3.51747	-0.00337			3.51634	0.0069			3.50793	0.01304
				3.52156	-0.00336			3.52043	0.00687			3.51203	0.01304
				3.52566	-0.00337			3.52453	0.00684			3.51612	0.01304
				3.52975	-0.00339			3.52862	0.0068			3.52022	0.01303
				3.53385	-0.00341			3.53272	0.00676			3.52431	0.01301
				3.53794	-0.00343			3.53681	0.00671			3.52841	0.01298
				3.54204	-0.00344			3.54091	0.00668			3.5325	0.01295
				3.54613	-0.00345			3.545	0.00665			3.5366	0.01293
				3.55023	-0.00346			3.5491	0.00661			3.54069	0.01291
				3.55432	-0.00348			3.55319	0.00658			3.54478	0.01292
				3.55842	-0.00348			3.55729	0.00655			3.54888	0.01294
				3.56251	-0.00347			3.56138	0.00653			3.55297	0.01296
				3.56661	-0.00346			3.56548	0.00652			3.55707	0.01297
				3.5707	-0.00345			3.56957	0.00651			3.56116	0.01296
				3.5748	-0.00343			3.57367	0.00648			3.56526	0.01296
				3.57889	-0.00342			3.57776	0.00643			3.56935	0.01297
				3.58299	-0.00343			3.58185	0.00639			3.57345	0.01298
				3.58708	-0.00344			3.58595	0.00636			3.57754	0.01299
				3.59118	-0.00344			3.59004	0.00633			3.58164	0.01298
				3.59527	-0.00344			3.59414	0.00631			3.58573	0.01295
				3.59937	-0.00344			3.59823	0.00628			3.58983	0.01293
				3.60346	-0.00344			3.60233	0.00627			3.59392	0.01292
				3.60756	-0.00344			3.60642	0.00626			3.59802	0.01293
				3.61165	-0.00343			3.61052	0.00627			3.60211	0.01294
				3.61575	-0.00343			3.61461	0.00627			3.60621	0.01295
				3.61984	-0.00341			3.61871	0.00627			3.6103	0.01297
				3.62394	-0.00339			3.6228	0.00626			3.6144	0.01297
				3.62803	-0.00336			3.6269	0.00623			3.61849	0.01296
				3.63213	-0.00334			3.63099	0.00619			3.62259	0.01295
				3.63622	-0.00334			3.63509	0.00619			3.62668	0.01295
				3.64032	-0.00334			3.63918	0.00621			3.63078	0.01296
				3.64441	-0.00334			3.64328	0.00625			3.63487	0.01298
				3.64851	-0.00333			3.64737	0.00627			3.63897	0.013
				3.6526	-0.00334			3.65147	0.00629			3.64306	0.01303
				3.6567	-0.00334			3.65556	0.00628			3.64716	0.01305
				3.66079	-0.00329			3.65966	0.00623			3.65125	0.01308
				3.66489	-0.0032			3.66375	0.00616			3.65535	0.0131
				3.66898	-0.00313			3.66785	0.0061			3.65944	0.0131
				3.67308	-0.00307			3.67194	0.00606			3.66354	0.01311
				3.67717	-0.00304			3.67604	0.00602			3.66763	0.01312
				3.68127	-0.00305			3.68013	0.00598			3.67173	0.01314
				3.68536	-0.00307			3.68423	0.00595			3.67582	0.01315
				3.68946	-0.00309			3.68832	0.00592			3.67992	0.01318
				3.69355	-0.0031			3.69242	0.00589			3.68401	0.01321
				3.69765	-0.00311			3.69651	0.00588			3.68811	0.01324
				3.70174	-0.00312			3.70061	0.00586			3.6922	0.01326
				3.70584	-0.00314			3.7047	0.00585			3.6963	0.01327
				3.70993	-0.00315			3.7088	0.00584			3.70039	0.01326
				3.71402	-0.00317			3.71289	0.00583			3.70449	0.01325
				3.71812	-0.00319			3.71699	0.0058			3.70858	0.01327
				3.72221	-0.00321			3.72108	0.00576			3.71268	0.01331
				3.72631	-0.00323			3.72518	0.00574			3.71677	0.01333
				3.7304	-0.00323			3.72927	0.00572			3.72087	0.01336
				3.7345	-0.00324			3.73337	0.00571			3.72496	0.01338
				3.73859	-0.00324			3.73746	0.0057			3.72905	0.01338
				3.74269	-0.00324			3.74156	0.00567			3.73315	0.01338
				3.74678	-0.00325			3.74565	0.00564			3.73724	0.01337
				3.75088	-0.00325			3.74975	0.00562			3.74134	0.01336
				3.75497	-0.00325			3.75384	0.00561			3.74543	0.01336
				3.75907	-0.00325			3.75794	0.0056			3.74953	0.01336
				3.76316	-0.00325			3.76203	0.00561			3.75362	0.01337
				3.76726	-0.00326			3.76613	0.00564			3.75772	0.01338
				3.77135	-0.00328			3.77022	0.00567			3.76181	0.01339
				3.77545	-0.00329			3.77431	0.0057			3.76591	0.0134
				3.77954	-0.00331			3.77841	0.00571			3.77	0.01339
				3.78364	-0.00332			3.7825	0.00571			3.7741	0.01337
				3.78773	-0.00331			3.7866	0.00568			3.77819	0.01336
				3.79183	-0.0033			3.79069	0.00564			3.78229	0.01334
				3.79592	-0.0033			3.79479	0.0056			3.78638	0.01333
				3.80002	-0.00331			3.79888	0.00556			3.79048	0.01333
				3.80411	-0.00331			3.80298	0.00552			3.79457	0.01334
				3.80821	-0.0033			3.80707	0.0055			3.79867	0.01335
				3.8123	-0.0033			3.81117	0.00547			3.80276	0.01337
				3.8164	-0.00332			3.81526	0.00544			3.80686	0.01338
				3.82049	-0.00334			3.81936	0.0054			3.81095	0.0134
				3.82459	-0.00335			3.82345	0.00537			3.81505	0.01344
				3.82868	-0.00335			3.82755	0.00534			3.81914	0.01348
				3.83278	-0.00335			3.83164	0.0053			3.82324	0.01351
				3.83687	-0.00335			3.83574	0.00528			3.82733	0.01353
				3.84097	-0.00336			3.83983	0.00526			3.83143	0.01355
				3.84506	-0.00338			3.84393	0.00525			3.83552	0.01356
				3.84916	-0.00339			3.84802	0.00524			3.83962	0.01358
				3.85325	-0.00339			3.85212	0.00523			3.84371	0.0136
				3.85735	-0.00338			3.85621	0.00523			3.84781	0.01362
				3.86144	-0.00337			3.86031	0.00522			3.8519	0.01363
				3.86554	-0.00337			3.8644	0.0052			3.856	0.01363
				3.86963	-0.00338			3.8685	0.00518			3.86009	0.01365
				3.87373	-0.00339			3.87259	0.00516			3.86419	0.01366
				3.87782	-0.0034			3.87669	0.00516			3.86828	0.01367
				3.88192	-0.0034			3.88078	0.00516			3.87238	0.01366
				3.88601	-0.0034			3.88488	0.00516			3.87647	0.01367
				3.89011	-0.00342			3.88897	0.00516			3.88057	0.01369
				3.8942	-0.00344			3.89307	0.00516			3.88466	0.0137
				3.89829	-0.00346			3.89716	0.00514			3.88876	0.01371
				3.90239	-0.00346			3.90126	0.00511			3.89285	0.01369
				3.90648	-0.00344			3.90535	0.00509			3.89695	0.01368
				3.91058	-0.0034			3.90945	0.00508			3.90104	0.01366
				3.91467	-0.00337			3.91354	0.00507			3.90514	0.01366
				3.91877	-0.00334			3.91764	0.00506			3.90923	0.01365
				3.92286	-0.00333			3.92173	0.00506			3.91333	0.01364
				3.92696	-0.00333			3.92583	0.00507			3.91742	0.01363
				3.93105	-0.00333			3.92992	0.00508			3.92151	0.01361
				3.93515	-0.00332			3.93402	0.00508			3.92561	0.0136
				3.93924	-0.00331			3.93811	0.00506			3.9297	0.01358
				3.94334	-0.0033			3.94221	0.00505			3.9338	0.01357
				3.94743	-0.0033			3.9463	0.00504			3.93789	0.01357
				3.95153	-0.00329			3.9504	0.00502			3.94199	0.01356
				3.95562	-0.00328			3.95449	0.00501			3.94608	0.01355
				3.95972	-0.00327			3.95859	0.00499			3.95018	0.01356
				3.96381	-0.00327			3.96268	0.00497			3.95427	0.01357
				3.96791	-0.00327			3.96677	0.00495			3.95837	0.01358
				3.972	-0.00327			3.97087	0.00492			3.96246	0.01359
				3.9761	-0.00328			3.97496	0.00487			3.96656	0.0136
				3.98019	-0.00328			3.97906	0.00483			3.97065	0.01361
				3.98429	-0.00327			3.98315	0.00481			3.97475	0.01362
				3.98838	-0.00326			3.98725	0.00479			3.97884	0.01365
				3.99248	-0.00325			3.99134	0.00477			3.98294	0.01366
				3.99657	-0.00324			3.99544	0.00476			3.98703	0.01367
				4.00067	-0.00324			3.99953	0.00475			3.99113	0.01367
				4.00476	-0.00325			4.00363	0.00473			3.99522	0.01366
				4.00886	-0.00325			4.00772	0.00473			3.99932	0.01366
				4.01295	-0.00323			4.01182	0.00473			4.00341	0.01365
				4.01705	-0.00321			4.01591	0.00474			4.00751	0.01364
				4.02114	-0.0032			4.02001	0.00476			4.0116	0.01366
				4.02524	-0.00317			4.0241	0.00477			4.0157	0.01369
				4.02933	-0.00313			4.0282	0.00478			4.01979	0.01372
				4.03343	-0.00308			4.03229	0.00478			4.02389	0.01376
				4.03752	-0.00305			4.03639	0.00477			4.02798	0.01379
				4.04162	-0.00303			4.04048	0.00475			4.03208	0.01383
				4.04571	-0.00301			4.04458	0.00472			4.03617	0.01386
				4.04981	-0.003			4.04867	0.00471			4.04027	0.01388
				4.0539	-0.00299			4.05277	0.0047			4.04436	0.0139
				4.058	-0.00299			4.05686	0.00471			4.04846	0.01391
				4.06209	-0.003			4.06096	0.00473			4.05255	0.01391
				4.06619	-0.00299			4.06505	0.00477			4.05665	0.01392
				4.07028	-0.00298			4.06915	0.0048			4.06074	0.01393
				4.07438	-0.00297			4.07324	0.00481			4.06484	0.01395
				4.07847	-0.00293			4.07734	0.0048			4.06893	0.01399
				4.08257	-0.00286			4.08143	0.0048			4.07303	0.01403
				4.08666	-0.00278			4.08553	0.00479			4.07712	0.01407
				4.09075	-0.00271			4.08962	0.00477			4.08122	0.01412
				4.09485	-0.00265			4.09372	0.00472			4.08531	0.01418
				4.09894	-0.00263			4.09781	0.00467			4.08941	0.01423
				4.10304	-0.00262			4.10191	0.00463			4.0935	0.01428
				4.10713	-0.00263			4.106	0.0046			4.0976	0.0143
				4.11123	-0.00265			4.1101	0.00458			4.10169	0.01429
				4.11532	-0.00267			4.11419	0.00457			4.10578	0.01427
				4.11942	-0.00269			4.11829	0.00457			4.10988	0.01425
				4.12351	-0.00272			4.12238	0.00455			4.11397	0.01425
				4.12761	-0.00275			4.12648	0.00453			4.11807	0.01426
				4.1317	-0.00278			4.13057	0.00453			4.12216	0.01426
				4.1358	-0.0028			4.13467	0.00453			4.12626	0.01426
				4.13989	-0.00282			4.13876	0.00451			4.13035	0.01425
				4.14399	-0.00284			4.14286	0.00448			4.13445	0.01424
				4.14808	-0.00286			4.14695	0.00445			4.13854	0.01422
				4.15218	-0.00288			4.15104	0.00444			4.14264	0.01422
				4.15627	-0.0029			4.15514	0.00443			4.14673	0.01423
				4.16037	-0.00293			4.15923	0.00442			4.15083	0.01424
				4.16446	-0.00294			4.16333	0.0044			4.15492	0.01424
				4.16856	-0.00295			4.16742	0.00438			4.15902	0.01424
				4.17265	-0.00295			4.17152	0.00437			4.16311	0.01424
				4.17675	-0.00294			4.17561	0.00434			4.16721	0.01424
				4.18084	-0.00293			4.17971	0.00431			4.1713	0.01424
				4.18494	-0.00293			4.1838	0.0043			4.1754	0.01427
				4.18903	-0.00292			4.1879	0.00429			4.17949	0.01431
				4.19313	-0.00292			4.19199	0.00429			4.18359	0.01434
				4.19722	-0.00293			4.19609	0.0043			4.18768	0.01437
				4.20132	-0.00293			4.20018	0.00432			4.19178	0.01439
				4.20541	-0.00294			4.20428	0.00433			4.19587	0.01441
				4.20951	-0.00295			4.20837	0.00434			4.19997	0.01442
				4.2136	-0.00294			4.21247	0.00434			4.20406	0.0144
				4.2177	-0.00292			4.21656	0.00435			4.20816	0.01438
				4.22179	-0.0029			4.22066	0.00436			4.21225	0.01438
				4.22589	-0.00288			4.22475	0.00439			4.21635	0.01438
				4.22998	-0.00286			4.22885	0.00441			4.22044	0.01437
				4.23408	-0.00284			4.23294	0.00441			4.22454	0.01437
				4.23817	-0.00282			4.23704	0.00441			4.22863	0.01436
				4.24227	-0.00282			4.24113	0.0044			4.23273	0.0144
				4.24636	-0.00282			4.24523	0.0044			4.23682	0.01445
				4.25046	-0.00281			4.24932	0.0044			4.24092	0.0145
				4.25455	-0.00281			4.25342	0.0044			4.24501	0.01454
				4.25865	-0.00282			4.25751	0.0044			4.24911	0.01455
				4.26274	-0.00283			4.26161	0.0044			4.2532	0.01456
				4.26684	-0.00283			4.2657	0.00439			4.2573	0.01456
				4.27093	-0.00282			4.2698	0.00439			4.26139	0.01456
				4.27503	-0.00281			4.27389	0.00439			4.26549	0.01457
				4.27912	-0.00279			4.27799	0.00439			4.26958	0.01457
				4.28321	-0.00278			4.28208	0.00439			4.27368	0.01456
				4.28731	-0.00277			4.28618	0.00437			4.27777	0.01455
				4.2914	-0.00276			4.29027	0.00436			4.28187	0.01457
				4.2955	-0.00274			4.29437	0.00434			4.28596	0.01459
				4.29959	-0.00274			4.29846	0.00432			4.29006	0.01461
				4.30369	-0.00275			4.30256	0.00431			4.29415	0.01462
				4.30778	-0.00276			4.30665	0.00431			4.29824	0.01463
				4.31188	-0.00278			4.31075	0.00431			4.30234	0.01466
				4.31597	-0.00279			4.31484	0.0043			4.30643	0.01472
				4.32007	-0.0028			4.31894	0.00428			4.31053	0.01478
				4.32416	-0.00281			4.32303	0.00427			4.31462	0.01483
				4.32826	-0.00281			4.32713	0.00425			4.31872	0.01486
				4.33235	-0.0028			4.33122	0.00423			4.32281	0.01487
				4.33645	-0.00278			4.33532	0.00424			4.32691	0.01487
				4.34054	-0.00276			4.33941	0.00424			4.331	0.01486
				4.34464	-0.00275			4.3435	0.00425			4.3351	0.01486
				4.34873	-0.00274			4.3476	0.00425			4.33919	0.01487
				4.35283	-0.00276			4.35169	0.00424			4.34329	0.01487
				4.35692	-0.00278			4.35579	0.00424			4.34738	0.01485
				4.36102	-0.00279			4.35988	0.00424			4.35148	0.01485
				4.36511	-0.0028			4.36398	0.00426			4.35557	0.01489
				4.36921	-0.00282			4.36807	0.00429			4.35967	0.01494
				4.3733	-0.00282			4.37217	0.00431			4.36376	0.01496
				4.3774	-0.00283			4.37626	0.00431			4.36786	0.01497
				4.38149	-0.00283			4.38036	0.0043			4.37195	0.01496
				4.38559	-0.00283			4.38445	0.0043			4.37605	0.01496
				4.38968	-0.00284			4.38855	0.00428			4.38014	0.01496
[truncated: 5,152 more rows]

## Sheet: Figure S3d
Figure S3d
				0h				24h				48h
[truncated: 4,194 more rows]

## Sheet: Figure S3e
Figure S3e
[truncated: 6,144 more rows]

## Sheet: Figure S3f
Figure S3f
[truncated: 4,163 more rows]

[truncated: 4 more sheets: Figure S4, Fig S4 gel, Figure S5, Fig S6 top panel]
